# Supplementary material for: Prioritization of Lipid Metabolism Targets for the Diagnosis and Treatment of Cardiovascular Diseases
Source: Research (Wash D C). 2025 Feb 19;8:0618. doi: 10.34133/research.0618 (PMC11836198; doi:10.34133/research.0618)
Supplement: Supplementary 1 — Tables S1 to S10 [file research.0618.f1.zip]

Archive with 1 entries (1 files):
- Supplementary material -Table-SI.xlsx
