# Supplementary material for: Prioritization of Lipid Metabolism Targets for the Diagnosis and Treatment of Cardiovascular Diseases
Source: Research (Wash D C). 2025 Feb 19;8:0618. doi: 10.34133/research.0618 (PMC11836198; doi:10.34133/research.0618)
Supplement: Supplementary 1 — Tables S1 to S10 [file research.0618.f1.zip › Supplementary material -Table-SI.xlsx]

## Sheet: Catalog
Tables	Title
Table S1	List of all data sources.
Table S2	440 genes involved in 15 signaling pathways related to lipid metabolism from KEGG databases.
Table S3	759 genes involved in 10 signaling pathways related to lipid metabolism from Reactome databases.
Table S4	881 genes related to lipid metabolism from both the KEGG and Reactome databases.
Table S5	609 genes corresponding to 25115 QTLs from eQTLGen and deCODE databases.
Table S6	MR analysis results of 609 genes and ebi-a-GCST90086053 cohort.
Table S7	MR analysis results of 609 genes and finn-b-I9_CVD cohort.
Table S8	Colocalization analysis results of 54 genes and ebi-a-GCST90038595 cohort.
Table S9	Colocalization analysis results of 54 genes and ebi-a-GCST90029019 cohort.
Table S10	Serum proteomic data of 13 prioritizated genes.

## Sheet: Table S1
Table S1.List of all data sources.
The details of QTL used in the stduy
Dataset	Tissuse	Number of samples	Ancestry	PMID	Web link
eQTLGen-cis-eQTL	blood	31684	Mostly European	34475573	https://eqtlgen.org/
deCODE-pQTL	blood	35559	Mostly European	37794188	https://www.decode.com/summarydata/
The sample details of liver cancer GWAS used in the stduy
id	trait	abbr	sample_size	ncase	ncontrol	nsnp	year	population	pmid	author
ebi-a-GCST006061	Atrial fibrillation	AF	537409	55114	482295	12095506	2018	European	29892015	Roselli C
ukb-d-I9_CORATHER	Coronary atherosclerosis	CA	361194	14334	346860	13586589	2018	European	NA	Neale lab
ebi-a-GCST90013864	Coronary artery disease	CAD	352063	NA	NA	11027870	2021	European	34017140	Mbatchou J
ieu-b-109	HDL cholesterol	HDL	403943	NA	NA	12321875	2020	European	32203549	Richardson, Tom
ebi-a-GCST009541	Heart failure	HF	977323	47309	930014	7773021	2020	European	31919418	Shah S
ebi-a-GCST90104006	Hyperlipidemia	HL	349222	39961	309261	14502301	2021	European	34906840	Trinder M
ebi-a-GCST90038604	Hypertension	HT	484598	129909	354689	9587836	2021	NA	33959723	Neale lab
ebi-a-GCST90018864	Ischemic stroke	IS	484121	11929	472192	24174314	2021	European	34594039	Sakaue S
ieu-b-5089	LDL cholesterol	LDL	201678	NA	NA	12321875	2022	European	NA	Si Fang
ebi-a-GCST90038610	Myocardial infarction	MI	484598	11081	473517	9587836	2021	NA	33959723	Neale lab
ukb-b-4929	Peripheral vascular disease	PVD	463010	1456	461554	9851867	2018	European	NA	Ben Elsworth
ebi-a-GCST90018974	Total cholesterol levels	TC	344278	NA	NA	19043498	2021	European	34594039	Sakaue S
ebi-a-GCST90092992	Total triglycerides levels	TG	115082	NA	NA	11590399	2022	European	35213538	Richardson TG
ebi-a-GCST90038595	Cardiovascular disease	CVD	484598	177923	306675	9587836	2021	European	33959723	Dönertaş HM
finn-b-I9_CVD	Cardiovascular diseases	CVD	218792	111108	107684	16380466	2021	European	36653562	Kurki MI
ebi-a-GCST90086053	Cardiovascular disease	CVD	56637	15009	41628	14449918	2021	European	33893285	Guindo-Martnez M
ebi-a-GCST90029019	Cardiovascular disease	CVD	477807	NA	NA	11973400	2018	European	29892013	Loh PR

## Sheet: Table S2
Table S2. 440 genes involved in 15 signaling pathways related to lipid metabolism from KEGGdatabases
KEGG of Lipid metabolism	Gene
00061 Fatty acid biosynthesis	ACACA,ACACB,ACSF3,MCAT,FASN,OXSM,CBR4,HSD17B8,HTD2,MECR,OLAH,ACSL6,ACSL4,ACSL1,ACSL5,ACSL3,ACSBG1,ACSBG2
00062 Fatty acid elongation	ACAA2,HADHB,HADH,HADHA,ECHS1,MECR,PPT1
00071 Fatty acid degradation	ACAT2,ACAT1,ACAA1,ACAA2,HADHB,HADH,HADHA,EHHADH,ECHS1,ACOX3,ACOX1,ACADS,ACADM,ACADL,ACADSB,ACADVL,GCDH,ACSL6,ACSL4,ACSL1,ACSL5,ACSL3,ACSBG1,ACSBG2,CPT1A,CPT1B,CPT1C,CPT2,ECI1,ECI2,CYP2U1,ADH1A,ADH1B,ADH1C,ADH7,ADH4,ADH5,ADH6,ALDH2,ALDH3A2,ALDH1B1,ALDH7A1,ALDH9A1
00100 Steroid biosynthesis	FDFT1,SQLE,LSS,CYP51A1,TM7SF2,LBR,MSMO1,NSDHL,HSD17B7,EBP,DHCR24,SC5D,DHCR7,LIPA,CEL,SOAT2,SOAT1,CYP2R1,CYP27B1,CYP24A1
00120 Primary bile acid biosynthesis	CYP46A1,CYP39A1,HSD3B7,CH25H,CYP7B1,CYP7A1,CYP27A1,CYP8B1,AKR1D1,AKR1C4,SLC27A5,AMACR,ACOX2,HSD17B4,SCP2,ACOT8,BAAT
00140 Steroid hormone biosynthesis	CYP11A1,CYP17A1,STS,SULT2B1,CYP21A2,HSD3B1,HSD3B2,SRD5A1,SRD5A2,SRD5A3,AKR1C2,AKR1C3,CYP11B1,CYP11B2,AKR1D1,AKR1C4,HSD11B1,HSD11B1L,HSD11B2,AKR1C1,CYP7B1,SULT1E1,HSD17B1,HSD17B2,HSD17B6,HSD17B7,HSD17B8,HSD17B12,DHRS11,CYP1A1,CYP1A2,CYP3A5,CYP3A7,CYP3A51P,CYP2E1,CYP3A4,CYP1B1,CYP19A1,CYP7A1,HSD17B11,UGT2A1,UGT2A3,UGT2B17,UGT2B11,UGT2B28,UGT1A6,UGT1A4,UGT1A1,UGT1A3,UGT2B10,UGT1A9,UGT2B7,UGT1A10,UGT…
00561 Glycerolipid metabolism	ABHD16A,AGK,AGPAT1,AGPAT2,AGPAT3,AGPAT4,AGPAT5,AKR1A1,AKR1B1,AKR1B10,AKR1B15,ALDH1B1,ALDH2,ALDH3A2,ALDH7A1,ALDH9A1,CEL,DGAT1,DGAT2,DGKA,DGKB,DGKD,DGKE,DGKG,DGKH,DGKI,DGKK,DGKQ,DGKZ,GK,GK2,GK3,GLA,GLYCTK,GPAM,GPAT2,GPAT3,GPAT4,LCLAT1,LIPC,LIPF,LIPG,LPIN1,LPIN2,LPIN3,LPL,MBOAT1,MBOAT2,MGLL,MOGAT1,MOGAT2,MOGAT3,PLPP1,PLPP2,PLPP3,PLPP4,PLPP5,PNLIP,PNLIPRP1,PNLIPRP2,PNLIPRP3,PNPLA2,PNPLA3,TKFC
00564 Glycerophospholipid metabolism	ACHE,ADPRM,AGPAT1,AGPAT2,AGPAT3,AGPAT4,AGPAT5,CDIPT,CDS1,CDS2,CEPT1,CHAT,CHKA,CHKB,CHPT1,CRLS1,DGKA,DGKB,DGKD,DGKE,DGKG,DGKH,DGKI,DGKK,DGKQ,DGKZ,ETNK1,ETNK2,ETNPPL,GNPAT,GPAM,GPAT2,GPAT3,GPAT4,GPCPD1,GPD1,GPD1L,GPD2,PLA2G4B,LCAT,LCLAT1,LPCAT1,LPCAT2,LPCAT3,LPCAT4,LPGAT1,LPIN1,LPIN2,LPIN3,LYPLA1,LYPLA2,MBOAT1,MBOAT2,MBOAT7,PCYT1A,PCYT1B,PCYT2,PEMT,PGS1,PHOSPHO1,PISD,PLA1A,PLA2G10,PLA2G12A,PLA2G12B…
00565 Ether lipid metabolism	AGPS,PLPP1,PLPP3,PLPP2,SELENOI,CHPT1,CEPT1,PEDS1,UBE2V1,PLA2G10,PLA2G2D,PLA2G2E,PLA2G3,PLA2G2F,PLA2G12A,PLA2G12B,PLA2G1B,PLA2G5,PLA2G2A,PLA2G2C,PLA2G4E,PLA2G4A,PLA2G4B,PLA2G4B,PLA2G4C,PLA2G4D,PLA2G4F,PLA2G6,PLB1,PLAAT3,PLAAT2,LPCAT4,ENPP6,ENPP2,GDPD3,GDPD1,TMEM86B,PLD1,PLD2,PLD3,PLD4,UGT8,GAL3ST1,LPCAT2,LPCAT1,PAFAH1B1,PAFAH1B2,PAFAH1B3,PLA2G7,PAFAH2
00600 Sphingolipid metabolism	SPTLC1,SPTLC2,SPTLC3,KDSR,CERS1,CERS2,CERS4,CERS3,CERS6,CERS5,ASAH1,ASAH2,ACER2,ACER1,ACER3,DEGS1,DEGS2,SGMS1,SGMS2,SMPD1,SMPD2,SMPD3,SMPD4,ENPP7,CERK,PLPP1,PLPP3,PLPP2,SGPP1,SGPP2,SPHK1,SPHK2,SGPL1,UGCG,GBA1,GBA2,B4GALT6,B4GALT5,GLB1,UGT8,GALC,GAL3ST1,ARSA,NEU1,NEU3,NEU4,NEU2,GLA,B4GALNT1,HEXA,HEXB,GM2A,PSAP,PSAPL1
00590 Arachidonic acid metabolism	PLA2G10,PLA2G2D,PLA2G2E,PLA2G3,PLA2G2F,PLA2G12A,PLA2G12B,PLA2G1B,PLA2G5,PLA2G2A,PLA2G2C,PLA2G4E,PLA2G4A,PLA2G4B,PLA2G4B,PLA2G4C,PLA2G4D,PLA2G4F,PLA2G6,PLB1,PLAAT3,PLAAT2,PTGS1,PTGS2,PTGES,PTGES2,PTGES3,CBR1,CBR3,PRXL2B,HPGD,TBXAS1,PTGDS,HPGDS,AKR1C3,PTGIS,ALOX5,LTA4H,PTGR3,PTGR2,PTGR1,CYP4F2,CYP4F3,LTC4S,GGT1,GGT5,GPX4,CYP2E1,CYP2J2,CYP2U1,CYP2C19,CYP4F8,ALOX12,ALOXE3,ALOX12B,ALOX15B,CYP2B6,CYP2C…
00591 Linoleic acid metabolism	PLA2G10,PLA2G2D,PLA2G2E,PLA2G3,PLA2G2F,PLA2G12A,PLA2G12B,PLA2G1B,PLA2G5,PLA2G2A,PLA2G2C,PLA2G4E,PLA2G4A,PLA2G4B,PLA2G4B,PLA2G4C,PLA2G4D,PLA2G4F,PLA2G6,PLB1,PLAAT3,PLAAT2,ALOX15,CYP1A2,CYP2C8,CYP2C9,CYP2C19,CYP2J2,CYP2E1,CYP3A4
00592 alpha-Linolenic acid metabolism	ACACA,ACAA2,ACAT2,FDFT1,CYP46A1,CYP11A1,ABHD16A,ACHE,AGPS,SPTLC1,PLA2G10,PLA2G10,PLA2G10,ACACB,HADHB,ACAT1,SQLE,CYP39A1,CYP17A1,AGK,ADPRM,PLPP1,SPTLC2,PLA2G2D,PLA2G2D,PLA2G2D,ACSF3,HADH,ACAA1,LSS,HSD3B7,STS,AGPAT1,AGPAT1,PLPP3,SPTLC3,PLA2G2E,PLA2G2E,PLA2G2E,MCAT,HADHA,ACAA2,CYP51A1,CH25H,SULT2B1,AGPAT2,AGPAT2,PLPP2,KDSR,PLA2G3,PLA2G3,PLA2G3,FASN,ECHS1,HADHB,TM7SF2,CYP7B1,CYP21A2,AGPAT3,AGPAT3,SEL…
01040 Biosynthesis of unsaturated fatty acids	ELOVL1,ELOVL2,ELOVL3,ELOVL4,ELOVL5,ELOVL6,ELOVL7,HSD17B12,HACD2,HACD1,HACD4,HACD3,TECR,SCD,SCD5,FADS2,FADS1,ACOX3,ACOX1,HSD17B4,ACAA1,SCP2,ACOT4,ACOT2,ACOT1,ACOT7,BAAT
04979 Cholesterol metabolism	ABCA1,APOA1,LPL,LCAT,LIPG,PLTP,CETP,LIPC,LPA,CD36,LDLR,NCEH1,SOAT2,SOAT1,APOC1,APOC2,APOH,ANGPTL3,ANGPTL4,ANGPTL8,SCARB1,SORT1,APOB,PCSK9,LDLRAP1,MYLIP,APOE,LRP1,LRP2,LRPAP1,LIPA,STARD3,VDAC1,VDAC2,VDAC3,TSPO,CYP27A1,VAPA,VAPB,NPC1,OSBPL5,NPC2,STAR,CIDEB,CYP7A1,ABCB11,ABCG5,ABCG8,APOA2,APOC3,APOA4,ERLIN1,ERLIN2

## Sheet: Table S3
Table S3. 759 genes involved in 10 signaling pathways related to lipid metabolism from Reactome databases
Reactome of Lipid metabolism	Gene
Regulation of lipid metabolism by PPARalpha	SIN3B,NCOR1,NCOR2,HDAC3,SIN3A,TBL1X,RXRA,PPARA,TBL1XR1,HELZ2,CHD9,NCOA1,TGS1,CREBBP,NCOA2,NCOA6,SMARCD3,CARM1,MED1,FABP1,ALAS1,ESRRA,NRF1,PPARGC1B,FDFT1,NFYA,NFYB,NFYC,SP1,SREBF1,SREBF2,SREBF1,HMGCS1,ACADM,FHL2,CYP7A1,NR1H4,ACOX1,GRHL1,SLC27A1,CPT1A,RORA,EP300,PEX11A,TXNRD1,CYP4A11,APOA1,FADS1,ME1,CLOCK,NPAS2,ARNTL,G0S2,UGT1A9,APOA5,HMGCS2,ABCB4,ABCA1,NR1H3,RXRB,NR1H2,GPS2,CYP1A1,AHR,ARNT,ARNT2,A…
Lipid particle organization	CIDEC,CIDEA,FITM1,FITM2,HILPDA,HSD17B13
Fatty acid metabolism	FASN,PPT1,OLAH,ACSF3,SLC27A3,ACSBG2,HBG1,ACSL3,ACSL4,ELOVL6,ELOVL3,ELOVL7,ELOVL1,ELOVL4,TECRL,TECR,ACSL5,ACSL6,ACSL1,ELOVL2,ELOVL5,HSD17B3,HSD17B12,HACD4,HACD3,HACD1,HACD2,RPP14,ACACA,PPT2,ACLY,MORC2,CBR4,HSD17B8,SLC27A2,SCD,SCD5,PON2,PON3,PON1,ALOX5AP,ALOX5,LTC4S,GPX2,GPX4,GPX1,CYP1A2,CYP1B1,CYP1A1,CYP2U1,CYP4A11,CYP4F2,CYP2C8,CYP2C9,CYP2C19,FAAH2,CYP4A22,CYP4F22,CYP4B1,CYP4F11,CYP4F8,CYP4F3,ALO…
Triglyceride metabolism	DGAT2,AGMO,MOGAT1,MOGAT2,MOGAT3,LPIN3,LPIN2,LPIN1,DGAT1,GK2,GK3,GK,GPAT2,GPAM,LIPE,PNPLA4,PLIN3,FABP4,MGLL,PLIN1,ABHD5,GPD2,PPP1CC,PPP1CA,PPP1CB,PNPLA5,PRKACA,PRKACB,PRKACG,CAV1,FABP9,FABP7,FABP2,FABP1,FABP6,FABP3,FABP12,FABP5
Phospholipid metabolism	MBOAT2,LPCAT3,LPCAT4,MBOAT1,PLA2G2A,PNPLA8,ABHD4,PLA2G4E,PLA2G4A,PLAAT3,PLBD1,PLA2G4F,PLA2G4B,PLA2G4D,PLA2G6,PLA2G2D,PLA2G10,PLA2G3,PLA2G1B,PLA2G2F,PLA2G12A,PLA2G2E,PLA2G5,PLA2R1,PLA2G4C,PLAAT5,PLAAT1,PLAAT4,PLAAT2,STARD7,PHOSPHO1,BCHE,ACHE,MFSD2A,ABHD3,LPCAT1,STARD10,PCTP,CEPT1,CHKA,CHKB,CHAT,CHPT1,CSNK2A1,CSNK2A2,CSNK2B,PEMT,LPIN2,LPIN3,LPIN1,SLC44A2,SLC44A4,SLC44A3,SLC44A5,SLC44A1,PCYT1B,PCYT1…
Sphingolipid metabolism	ACER3,ACER1,ALDH3A2,PLPP1,ALDH3B1,ALDH3B2,ACER2,SGPP2,SGPP1,PLPP2,PLPP3,SGPL1,ABCC1,ABCG2,CERS1,CERS6,CERS3,CERS4,CERS2,CERS5,SPHK2,KDSR,SGMS2,ORMDL2,ORMDL3,ORMDL1,SPTLC3,SPTSSB,SPTSSA,SPTLC1,SPTLC2,VAPB,VAPA,PPM1L,CERT1,SPHK1,FA2H,CYB5B,OSBP,CSNK1G2,SAMD8,DEGS1,PRKD1,PRKD3,PRKD2,DEGS2,SPNS2,MFSD2B,SGMS1,PSAP,ENPP7,SMPD1,GALC,GLA,GLB1L2,GLB1L,GLB1L3,GLB1,ASAH2,ARSA,HEXB,HEXA,GM2A,SMPD3,SMPD2,M6PR…
Metabolism of steroids	GC,CUBN,VDR,CYP24A1,LGMN,CYP27B1,CYP2R1,PIAS4,UBE2I,SUMO2,LDLRAP1,LRP2,SERPINA6,HSD11B2,HSD11B1,HSD3B2,HSD3B1,CYP17A1,CYP21A2,CYP11B2,CYP11B1,POMC,SRD5A2,SRD5A3,HSD17B12,HSD17B3,CGA,LHB,SRD5A1,AKR1B15,CYP19A1,HSD17B1,HSD17B14,HSD17B11,HSD17B2,TSPO,TSPOAP1,STAR,FDX1,FDX2,CYP11A1,FDXR,STARD4,STARD6,STARD3,STARD3NL,AKR1B1,STS,FABP6,SLCO1B1,SLC27A5,BAAT,SLC10A2,RXRA,NCOA1,NR1H4,NCOA2,ABCC3,SLC10A1,SL…
Wax and plasmalogen biosynthesis	AGPS,GNPAT,DHRS7B,AWAT2,FAR2,FAR1,AWAT1
Ketone body metabolism	OXCT1,OXCT2,BDH1,ACAT1,HMGCLL1,HMGCL,AACS,ACSS3,BDH2,HMGCS2
Biosynthesis of specialized peoresolving mediators	ALOX15,ALOX12,PTGS2,ALOX5,ALOX5AP,LTC4S,HPGD,PTGR1,LTA4H,GPX4,CYP1A2,CYP1A1,GSTM4,CYP2E1,CYP2C8,CYP2D6,CYP2C9,CYP3A4,EPHX2

## Sheet: Table S4
Table S4. 881 genes related to lipid metabolism from both the KEGG and Reactome databases
Merge KEGG and Reactome of Lipid metabolism genes
A4GALT
AACS
ABCA1
ABCB11
ABCB4
ABCC1
ABCC3
ABCD1
ABCG2
ABCG5
ABCG8
ABHD16A
ABHD3
ABHD4
ABHD5
ACAA1
ACAA2
ACACA
ACACB
ACAD10
ACAD11
ACADL
ACADM
ACADS
ACADSB
ACADVL
ACAT1
ACAT2
ACBD4
ACBD5
ACBD6
ACBD7
ACER1
ACER2
ACER3
ACHE
ACLY
ACOT1
ACOT11
ACOT12
ACOT13
ACOT2
ACOT4
ACOT6
ACOT7
ACOT7L
ACOT8
ACOT9
ACOX1
ACOX2
ACOX3
ACOXL
ACP6
ACSBG1
ACSBG2
ACSF2
ACSF3
ACSL1
ACSL3
ACSL4
ACSL5
ACSL6
ACSM3
ACSM6
ACSS3
ADH1A
ADH1B
ADH1C
ADH4
ADH5
ADH6
ADH7
ADPRM
AGK
AGMO
AGPAT1
AGPAT2
AGPAT3
AGPAT4
AGPAT5
AGPS
AGT
AHR
AHRR
AKR1A1
AKR1B1
AKR1B10
AKR1B15
AKR1C1
AKR1C2
AKR1C3
AKR1C4
AKR1D1
ALAS1
ALB
ALDH1B1
ALDH2
ALDH3A2
ALDH3B1
ALDH3B2
ALDH7A1
ALDH9A1
ALOX12
ALOX12B
ALOX15
ALOX15B
ALOX5
ALOX5AP
ALOXE3
ALPI
AMACR
ANGPTL3
ANGPTL4
ANGPTL8
ANKRD1
APOA1
APOA2
APOA4
APOA5
APOB
APOC1
APOC2
APOC3
APOE
APOH
ARF1
ARF3
ARNT
ARNT2
ARNTL
ARSA
ARSB
ARSD
ARSF
ARSG
ARSH
ARSI
ARSJ
ARSK
ARSL
ARV1
ASAH1
ASAH2
AWAT1
AWAT2
B3GALNT1
B3GALT4
B3GNT5
B4GALNT1
B4GALT5
B4GALT6
BAAT
BCHE
BDH1
BDH2
BMX
CARM1
CAV1
CBR1
CBR3
CBR4
CCNC
CD36
CDIPT
CDK19
CDK8
CDS1
CDS2
CEL
CEPT1
CERK
CERS1
CERS2
CERS3
CERS4
CERS5
CERS6
CERT1
CETP
CGA
CH25H
CHAT
CHD9
CHKA
CHKB
CHPT1
CIDEA
CIDEB
CIDEC
CLOCK
COMT
CPNE1
CPNE3
CPNE6
CPNE7
CPT1A
CPT1B
CPT1C
CPT2
CRAT
CREBBP
CRLS1
CROT
CSNK1G2
CSNK2A1
CSNK2A2
CSNK2B
CTSA
CUBN
CYB5B
CYP11A1
CYP11B1
CYP11B2
CYP17A1
CYP19A1
CYP1A1
CYP1A2
CYP1B1
CYP21A2
CYP24A1
CYP27A1
CYP27B1
CYP2B6
CYP2C19
CYP2C8
CYP2C9
CYP2D6
CYP2E1
CYP2J2
CYP2R1
CYP2U1
CYP39A1
CYP3A4
CYP3A5
CYP3A51P
CYP3A7
CYP46A1
CYP4A11
CYP4A22
CYP4B1
CYP4F11
CYP4F2
CYP4F22
CYP4F3
CYP4F8
CYP51A1
CYP7A1
CYP7B1
CYP8B1
DBI
DDHD1
DDHD2
DECR1
DECR2
DEGS1
DEGS2
DGAT1
DGAT2
DGAT2L6
DGKA
DGKB
DGKD
DGKE
DGKG
DGKH
DGKI
DGKK
DGKQ
DGKZ
DHCR24
DHCR7
DHRS11
DHRS7B
DPEP1
DPEP2
DPEP3
DUSP23
EBP
ECHS1
ECI1
ECI2
EHHADH
ELOVL1
ELOVL2
ELOVL3
ELOVL4
ELOVL5
ELOVL6
ELOVL7
ENPP2
ENPP6
ENPP7
EP300
EPHX2
ERLIN1
ERLIN2
ESRRA
ETNK1
ETNK2
ETNPPL
FA2H
FAAH
FAAH2
FABP1
FABP12
FABP2
FABP3
FABP4
FABP5
FABP6
FABP7
FABP9
FADS1
FADS2
FAM120B
FAR1
FAR2
FASN
FDFT1
FDPS
FDX1
FDX2
FDXR
FHL2
FIG4
FITM1
FITM2
FUT1
FUT2
G0S2
GAL3ST1
GALC
GBA1
GBA2
GBA3
GC
GCDH
GDE1
GDPD1
GDPD3
GDPD5
GGPS1
GGT1
GGT5
GK
GK2
GK3
GLA
GLB1
GLB1L
GLB1L2
GLB1L3
GLIPR1
GLYCTK
GM2A
GNPAT
GPAM
GPAT2
GPAT3
GPAT4
GPCPD1
GPD1
GPD1L
GPD2
GPS2
GPX1
GPX2
GPX4
GRHL1
GSTM4
HACD1
HACD2
HACD3
HACD4
HACL1
HADH
HADHA
HADHB
HAO2
HBG1
HDAC3
HELZ2
HEXA
HEXB
HILPDA
HMGCL
HMGCLL1
HMGCR
HMGCS1
HMGCS2
HPGD
HPGDS
HSD11B1
HSD11B1L
HSD11B2
HSD17B1
HSD17B11
HSD17B12
HSD17B13
HSD17B14
HSD17B2
HSD17B3
HSD17B4
HSD17B6
HSD17B7
HSD17B8
HSD3B1
HSD3B2
HSD3B7
HTD2
IDI1
IDI2
INPP4A
INPP4B
INPP5D
INPP5E
INPP5F
INPP5J
INPP5K
INPPL1
INSIG1
INSIG2
KDSR
KPNB1
LBR
LCAT
LCLAT1
LDLR
LDLRAP1
LGMN
LHB
LIPA
LIPC
LIPE
LIPF
LIPG
LIPH
LIPI
LPA
LPCAT1
LPCAT2
LPCAT3
LPCAT4
LPGAT1
LPIN1
LPIN2
LPIN3
LPL
LRP1
LRP2
LRPAP1
LRTOMT
LSS
LTA4H
LTC4S
LYPLA1
LYPLA2
M6PR
MAPKAPK2
MBOAT1
MBOAT2
MBOAT7
MBTPS1
MBTPS2
MCAT
MCEE
ME1
MECR
MED1
MED10
MED11
MED12
MED13
MED13L
MED14
MED15
MED16
MED17
MED18
MED19
MED20
MED21
MED22
MED23
MED24
MED25
MED26
MED27
MED28
MED29
MED30
MED31
MED4
MED6
MED7
MED8
MED9
MFSD2A
MFSD2B
MGLL
MID1IP1
MIGA1
MIGA2
MLYCD
MMAA
MMUT
MOGAT1
MOGAT2
MOGAT3
MORC2
MSMO1
MTF1
MTM1
MTMR1
MTMR10
MTMR12
MTMR14
MTMR2
MTMR3
MTMR4
MTMR6
MTMR7
MTMR8
MTMR9
MVD
MVK
MYLIP
NCEH1
NCOA1
NCOA2
NCOA3
NCOA6
NCOR1
NCOR2
NDUFAB1
NEU1
NEU2
NEU3
NEU4
NFYA
NFYB
NFYC
NPAS2
NPC1
NPC2
NR1D1
NR1H2
NR1H3
NR1H4
NRF1
NSDHL
NUDT19
NUDT7
OCRL
OLAH
ORMDL1
ORMDL2
ORMDL3
OSBP
OSBPL10
OSBPL1A
OSBPL2
OSBPL3
OSBPL5
OSBPL6
OSBPL7
OSBPL8
OSBPL9
OXCT1
OXCT2
OXSM
PAFAH1B1
PAFAH1B2
PAFAH1B3
PAFAH2
PCCA
PCCB
PCSK9
PCTP
PCYT1A
PCYT1B
PCYT2
PECR
PEDS1
PEMT
PEX11A
PGS1
PHOSPHO1
PHYH
PI4K2A
PI4K2B
PI4KA
PI4KB
PIAS4
PIK3C2A
PIK3C2B
PIK3C2G
PIK3C3
PIK3CA
PIK3CB
PIK3CD
PIK3CG
PIK3R1
PIK3R2
PIK3R3
PIK3R4
PIK3R5
PIK3R6
PIKFYVE
PIP4K2A
PIP4K2B
PIP4K2C
PIP5K1A
PIP5K1B
PIP5K1C
PISD
PITPNB
PITPNM1
PITPNM2
PITPNM3
PLA1A
PLA2G10
PLA2G12A
PLA2G12B
PLA2G15
PLA2G1B
PLA2G2A
PLA2G2C
PLA2G2D
PLA2G2E
PLA2G2F
PLA2G3
PLA2G4A
PLA2G4B
PLA2G4C
PLA2G4D
PLA2G4E
PLA2G4F
PLA2G5
PLA2G6
PLA2G7
PLA2R1
PLAAT1
PLAAT2
PLAAT3
PLAAT4
PLAAT5
PLB1
PLBD1
PLD1
PLD2
PLD3
PLD4
PLD6
PLEKHA1
PLEKHA2
PLEKHA3
PLEKHA4
PLEKHA5
PLEKHA6
PLEKHA8
PLIN1
PLIN2
PLIN3
PLPP1
PLPP2
PLPP3
PLPP4
PLPP5
PLPP6
PLTP
PMVK
PNLIP
PNLIPRP1
PNLIPRP2
PNLIPRP3
PNPLA2
PNPLA3
PNPLA4
PNPLA5
PNPLA6
PNPLA7
PNPLA8
POMC
PON1
PON2
PON3
PPARA
PPARD
PPARG
PPARGC1A
PPARGC1B
PPM1L
PPP1CA
PPP1CB
PPP1CC
PPT1
PPT2
PRKAA2
PRKAB2
PRKACA
PRKACB
PRKACG
PRKAG2
PRKD1
PRKD2
PRKD3
PRXL2B
PSAP
PSAPL1
PTDSS1
PTDSS2
PTEN
PTGDS
PTGES
PTGES2
PTGES3
PTGIS
PTGR1
PTGR2
PTGR3
PTGS1
PTGS2
PTPN13
RAB14
RAB4A
RAB5A
RAN
RGL1
RORA
RPP14
RUFY1
RXRA
RXRB
SACM1L
SAMD8
SAR1B
SBF1
SBF2
SC5D
SCAP
SCARB1
SCD
SCD5
SCP2
SEC23A
SEC24A
SEC24B
SEC24C
SEC24D
SELENOI
SERPINA6
SGMS1
SGMS2
SGPL1
SGPP1
SGPP2
SIN3A
SIN3B
SLC10A1
SLC10A2
SLC22A5
SLC25A17
SLC25A20
SLC27A1
SLC27A2
SLC27A3
SLC27A5
SLC44A1
SLC44A2
SLC44A3
SLC44A4
SLC44A5
SLC51A
SLC51B
SLCO1A2
SLCO1B1
SLCO1B3
SMARCD3
SMPD1
SMPD2
SMPD3
SMPD4
SOAT1
SOAT2
SORT1
SP1
SPHK1
SPHK2
SPNS2
SPTLC1
SPTLC2
SPTLC3
SPTSSA
SPTSSB
SQLE
SRD5A1
SRD5A2
SRD5A3
SREBF1
SREBF2
ST3GAL2
ST3GAL3
ST3GAL5
ST6GALNAC5
ST6GALNAC6
ST8SIA5
STAR
STARD10
STARD3
STARD3NL
STARD4
STARD5
STARD6
STARD7
STS
SULT1E1
SULT2A1
SULT2B1
SUMF1
SUMF2
SUMO2
SYNJ1
SYNJ2
TAFAZZIN
TBL1X
TBL1XR1
TBXAS1
TECR
TECRL
TGS1
THEM4
THEM5
THRAP3
THRSP
TIAM2
TKFC
TM7SF2
TMEM55B
TMEM86B
TNFAIP8
TNFAIP8L1
TNFAIP8L2
TNFAIP8L3
TNFRSF21
TPTE
TPTE2
TRIB3
TSPO
TSPOAP1
TXNRD1
UBE2I
UBE2V1
UGCG
UGT1A1
UGT1A10
UGT1A3
UGT1A4
UGT1A5
UGT1A6
UGT1A7
UGT1A8
UGT1A9
UGT2A1
UGT2A2
UGT2A3
UGT2B10
UGT2B11
UGT2B15
UGT2B17
UGT2B28
UGT2B4
UGT2B7
UGT8
VAC14
VAPA
VAPB
VDAC1
VDAC2
VDAC3
VDR

## Sheet: Table S5
Table S5. 609 genes corresponding to 25115 QTLs from eQTLGen and deCODE databases.
ID	pval.exposure	SNP	chr.exposure	effect_allele.exposure	other_allele.exposure	id.exposure	eaf.exposure	beta.exposure	se.exposure	exposure
1	1e-200	rs2246949	10	C	T	LIPA	0.459873	-0.801979	0.00658746	exposure
2	1e-200	rs1028551	20	C	G	CDS2	0.469155	-0.737105	0.00683459	exposure
3	1e-200	rs691140	2	G	A	CYP27A1	0.43604	-0.766623	0.0073476	exposure
4	1e-200	rs12944882	17	T	C	ORMDL3	0.480085	0.698111	0.00693002	exposure
5	1e-200	rs3733346	4	C	T	DGKQ	0.466563	0.739212	0.00789689	exposure
6	1e-200	rs13361148	5	G	A	RUFY1	0.397618	-0.664035	0.00722722	exposure
7	1e-200	rs1393261	16	G	A	LPCAT2	0.52304	0.64844	0.00710713	exposure
8	1e-200	rs11206006	1	G	A	SCP2	0.342516	-0.666801	0.00748613	exposure
9	1e-200	rs7524958	1	A	G	PPT1	0.156526	-0.863045	0.00979898	exposure
10	1e-200	rs7565907	2	C	T	LCLAT1	0.393111	0.632179	0.00733038	exposure
11	1e-200	rs58078145	5	T	C	GM2A	0.112972	1.02413	0.0123247	exposure
12	1e-200	rs2384803	2	A	G	CYP27A1	0.312619	0.643304	0.0078679	exposure
13	1e-200	rs2071509	10	G	C	LIPA	0.529037	-0.580274	0.0073126	exposure
14	1e-200	rs12534038	7	G	C	CD36	0.435785	-0.586829	0.00749411	exposure
15	1e-200	rs2740449	8	T	C	FDFT1	0.252982	-0.700716	0.00911374	exposure
16	1e-200	rs58443785	20	A	G	CPNE1	0.143485	-0.799874	0.0104789	exposure
17	1e-200	rs72837555	17	T	C	ABCC3	0.350277	-0.583457	0.00766938	exposure
18	1e-200	rs11665199	18	T	C	LPIN2	0.378189	0.577926	0.00763978	exposure
19	1e-200	rs66923674	10	T	G	AKR1C2	0.135263	0.813303	0.0107944	exposure
20	1e-200	rs736801	5	T	C	SLC22A5	0.330508	-0.573488	0.007822	exposure
21	1e-200	rs6053212	20	A	G	CDS2	0.525278	0.55146	0.00754723	exposure
22	1e-200	rs2609961	2	G	A	LCLAT1	0.0968016	0.90831	0.012453	exposure
23	1e-200	rs3744246	17	T	C	ORMDL3	0.195235	-0.676113	0.00927424	exposure
24	1e-200	rs17381591	10	C	T	CUBN	0.309407	0.579301	0.0079538	exposure
25	1e-200	rs6060488	20	A	G	CPNE1	0.191471	-0.679509	0.0093479	exposure
26	1e-200	rs28456	11	G	A	FADS2	0.294815	0.588208	0.00810527	exposure
27	1e-200	rs2577264	2	A	G	LPIN1	0.399263	-0.541409	0.00751948	exposure
28	1e-200	rs61776821	1	A	G	LDLRAP1	0.501049	-0.587159	0.00836386	exposure
29	1e-200	rs11250169	8	T	G	FDFT1	0.485147	-0.563713	0.00805691	exposure
30	1e-200	rs174597	11	C	G	FADS2	0.203086	0.647964	0.00927833	exposure
31	1e-200	rs6120996	20	T	C	CPNE1	0.0698072	-1.01219	0.0145152	exposure
32	1e-200	rs9606878	22	A	G	PISD	0.446845	0.522235	0.00754334	exposure
33	1e-200	rs35186585	11	C	A	HSD17B12	0.22411	-0.663727	0.00962695	exposure
34	1e-200	rs2645433	8	C	G	FDFT1	0.406083	0.566374	0.00821884	exposure
35	1e-200	rs13006985	2	A	G	LCLAT1	0.177721	0.667382	0.00981359	exposure
36	1e-200	rs78087894	20	C	T	CPNE1	0.0404758	-1.29109	0.0191542	exposure
37	1e-200	rs836181	12	A	G	CERS5	0.390029	0.646344	0.00959594	exposure
38	1e-200	rs6708396	2	A	G	GLB1L	0.172911	-0.698821	0.0104948	exposure
39	1e-200	rs12127899	1	T	C	PPT1	0.0532852	-1.13234	0.0171114	exposure
40	1e-200	rs2254149	9	G	A	PNPLA7	0.462692	0.543024	0.00830717	exposure
41	1e-200	rs12745189	1	T	C	GSTM4	0.454996	-0.529792	0.00810907	exposure
42	1e-200	rs12279946	11	T	C	ACER3	0.225771	0.571385	0.00896019	exposure
43	1e-200	rs3743756	16	C	T	NUDT7	0.109185	0.899818	0.0143238	exposure
44	1e-200	rs3770211	2	T	G	CYP27A1	0.361946	0.535715	0.00880125	exposure
45	1e-200	rs4075131	13	G	A	ALOX5AP	0.245349	0.531142	0.00873655	exposure
46	1e-200	rs2436159	19	G	A	PLA2G4C	0.445644	-0.468952	0.00774464	exposure
47	1e-200	rs10819317	9	G	A	ST6GALNAC6	0.152432	-0.744637	0.0123218	exposure
48	1e-200	rs6151429	22	C	T	ARSA	0.0709707	-0.903755	0.0150632	exposure
49	1e-200	rs13262930	8	C	G	EPHX2	0.263133	0.514811	0.00860717	exposure
50	1e-200	rs2094266	10	G	C	ACSL5	0.36644	0.464278	0.00782151	exposure
51	1e-200	rs8123864	20	C	T	PLTP	0.331079	0.481822	0.00811887	exposure
52	1e-200	rs2517333	8	C	T	ASAH1	0.478492	0.446931	0.00756124	exposure
53	1e-200	rs9991694	4	T	C	SCD5	0.226227	0.61869	0.0105552	exposure
54	1e-200	rs274557	5	C	T	SLC22A5	0.42029	0.446247	0.00764751	exposure
55	1e-200	rs3759973	16	T	C	MBTPS1	0.266623	0.499361	0.00865444	exposure
56	1e-200	rs4952176	2	G	A	LCLAT1	0.214965	0.528768	0.00920265	exposure
57	1e-200	rs4795393	17	C	T	ORMDL3	0.388398	0.447636	0.00780964	exposure
58	1e-200	rs1687880	3	A	G	SUMF1	0.442119	0.43655	0.00762738	exposure
59	1e-200	rs77434714	16	C	T	NUDT7	0.109068	0.825907	0.0145788	exposure
60	1e-200	rs73054038	19	A	G	PLA2G4C	0.167518	-0.58036	0.010253	exposure
61	1e-200	rs436303	19	A	G	PLA2G4C	0.0459898	1.02723	0.0182467	exposure
62	1e-200	rs7207600	17	G	A	ORMDL3	0.356738	-0.445521	0.00792086	exposure
63	1e-200	rs4290029	1	C	G	DEGS1	0.144486	0.605508	0.0107955	exposure
64	1e-200	rs4580194	17	G	A	ORMDL3	0.411893	0.431438	0.00778138	exposure
65	1e-200	rs61934263	12	T	C	ACACB	0.40881	-0.426732	0.00774218	exposure
66	1e-200	rs9992651	4	A	G	HSD17B13	0.249172	0.491164	0.00892005	exposure
67	1e-200	rs11935857	4	A	C	SRD5A3	0.176733	0.553862	0.0101814	exposure
68	1e-200	rs11701729	21	G	A	LSS	0.309432	-0.449746	0.0082732	exposure
69	1e-200	rs62191440	20	C	A	TRIB3	0.411391	0.423367	0.00781147	exposure
70	1e-200	rs566082	2	A	G	CYP27A1	0.19421	-0.581534	0.0108551	exposure
71	1e-200	rs10860774	12	A	G	CHPT1	0.44732	0.412027	0.00773546	exposure
72	1e-200	rs2060941	17	T	G	ORMDL3	0.133977	-0.594698	0.0111735	exposure
73	1e-200	rs7219716	17	A	C	ACOX1	0.132305	-0.596915	0.0112347	exposure
74	1e-200	rs8191604	8	G	T	FDFT1	0.244433	-0.509308	0.00965129	exposure
75	1e-200	rs10778143	12	C	A	CHPT1	0.237946	-0.472747	0.00897327	exposure
76	1e-200	rs60947172	6	T	C	SYNJ2	0.0875736	0.77245	0.0146772	exposure
77	1e-200	rs4295766	9	T	C	CRAT	0.20006	-0.522013	0.0100254	exposure
78	1e-200	rs9984471	21	T	C	CBR3	0.140144	0.575929	0.0111147	exposure
79	1e-200	rs34805060	1	A	G	PPT1	0.183701	0.511279	0.00986736	exposure
80	1e-200	rs12825	8	G	C	FDFT1	0.407517	-0.435399	0.00847084	exposure
81	1e-200	rs73006761	6	T	C	TIAM2	0.0899585	-0.688343	0.0134052	exposure
82	1e-200	rs56283881	19	T	C	MED16	0.229481	-0.577036	0.0112511	exposure
83	1e-200	rs4766565	12	A	G	ACACB	0.204921	-0.490077	0.00956746	exposure
84	1e-200	rs9931184	16	G	T	NUDT7	0.120955	0.720652	0.0140734	exposure
85	1e-200	rs162889	5	T	C	SLC22A5	0.275057	0.437486	0.00854989	exposure
86	1e-200	rs6669802	1	A	G	GSTM4	0.467323	0.425586	0.00832075	exposure
87	1e-200	rs77425966	1	C	T	PPT1	0.032744	-1.14386	0.0223665	exposure
88	1e-200	rs3819350	1	A	C	GSTM4	0.347989	-0.451689	0.00883585	exposure
89	1e-200	rs4710809	6	A	G	FAM120B	0.320017	-0.415697	0.00820573	exposure
90	1e-200	rs11941854	4	A	T	PPARGC1A	0.199298	0.486492	0.00964242	exposure
91	1e-200	rs60970914	3	G	T	GPD1L	0.226087	-0.461355	0.00915327	exposure
92	1e-200	rs7217240	17	T	C	ORMDL3	0.198089	0.485827	0.00965407	exposure
93	1e-200	rs10409171	19	G	A	PLA2G4C	0.0726601	0.741229	0.014805	exposure
94	1e-200	rs2251298	12	A	T	CHPT1	0.233621	-0.454665	0.00917973	exposure
95	1e-200	rs11169314	12	T	A	CERS5	0.320772	-0.455755	0.00921088	exposure
96	1e-200	rs7017417	8	G	A	EPHX2	0.105401	0.616852	0.0124867	exposure
97	1e-200	rs7283664	21	G	A	LSS	0.198222	-0.480328	0.00974118	exposure
98	1e-200	rs3729852	8	G	A	FDFT1	0.123664	-0.624667	0.012679	exposure
99	1e-200	rs2071510	10	T	G	LIPA	0.441674	0.377046	0.00771409	exposure
100	1e-200	rs7980984	12	T	C	CHPT1	0.173288	-0.498229	0.0102032	exposure
101	1e-200	rs12793139	11	G	C	MED19	0.311941	0.404476	0.00831253	exposure
102	1e-200	rs6060528	20	A	C	CPNE1	0.193497	-0.515512	0.0106173	exposure
103	1e-200	rs7937770	11	T	C	PIK3C2A	0.451543	0.412938	0.00852838	exposure
104	1e-200	rs7697256	4	T	C	DGKQ	0.257072	0.47359	0.00979628	exposure
105	1e-200	rs9851400	3	G	C	SACM1L	0.448993	-0.37644	0.00779491	exposure
106	1e-200	rs4143683	6	C	T	TIAM2	0.228024	0.442473	0.00916719	exposure
107	1e-200	rs12675819	8	T	C	FDFT1	0.159267	0.564715	0.0117378	exposure
108	1e-200	rs6586175	10	G	A	LIPA	0.272719	0.410435	0.00861678	exposure
109	1e-200	rs115111187	2	T	C	CYP27A1	0.106386	0.65239	0.0137062	exposure
110	1e-200	rs7598299	2	T	C	LPIN1	0.298828	0.400642	0.00842656	exposure
111	1e-200	rs2965291	19	G	C	MED16	0.2266	0.547738	0.0115315	exposure
112	1e-200	rs5997898	22	A	C	PISD	0.433312	-0.368248	0.00777139	exposure
113	1e-200	rs286	8	T	A	LPL	0.0781427	0.695069	0.0147133	exposure
114	1e-200	rs17854914	17	G	A	PLD2	0.124404	0.550756	0.011703	exposure
115	1e-200	rs2660846	12	A	G	LTA4H	0.182711	0.470419	0.0100063	exposure
116	1e-200	rs58905939	2	T	C	PPP1CB	0.421517	0.368366	0.00785715	exposure
117	1e-200	rs2679059	11	A	T	HSD17B12	0.382304	-0.40408	0.00862324	exposure
118	1e-200	rs11204904	1	A	T	THEM4	0.397549	0.369344	0.00788976	exposure
119	1e-200	rs12728137	1	A	G	ALDH9A1	0.35075	-0.405361	0.00866206	exposure
120	1e-200	rs17847406	2	G	C	GLB1L	0.092522	-0.619671	0.013285	exposure
121	1e-200	rs11137179	9	C	T	PNPLA7	0.301488	0.395562	0.00848384	exposure
122	1e-200	rs11726315	4	C	G	HPGD	0.32136	-0.387053	0.00831181	exposure
123	1e-200	rs694519	2	T	C	CYP27A1	0.449503	-0.481245	0.0103657	exposure
124	1e-200	rs1938800	11	A	G	GDPD5	0.149047	0.499945	0.0107951	exposure
125	1e-200	rs9768501	7	A	G	INSIG1	0.331294	-0.379158	0.00819928	exposure
126	1e-200	rs6547868	2	G	C	PPP1CB	0.44996	-0.398024	0.00860756	exposure
127	1e-200	rs876281	10	G	A	ACSL5	0.325804	-0.383083	0.00828596	exposure
128	1e-200	rs2859482	16	G	A	LPCAT2	0.168195	0.474335	0.0102808	exposure
129	1e-200	rs829610	2	A	G	LCLAT1	0.43704	0.357831	0.00776659	exposure
130	1e-200	rs253566	5	G	A	GM2A	0.407838	0.392541	0.00852196	exposure
131	1e-200	rs13053428	22	A	G	PISD	0.212095	0.449471	0.00976084	exposure
132	1e-200	rs2009849	21	T	C	CBR3	0.209819	-0.439984	0.00955651	exposure
133	1e-200	rs1679857	1	A	G	SCP2	0.136644	-0.544729	0.0118362	exposure
134	1e-200	rs72668723	1	G	A	PPT1	0.0659872	0.714068	0.0155196	exposure
135	1e-200	rs62142162	2	C	T	LCLAT1	0.292434	-0.389037	0.00847136	exposure
136	1e-200	rs7957060	12	C	T	CERS5	0.383569	0.40816	0.00889707	exposure
137	1e-200	rs886989	19	G	C	GPX4	0.470862	0.407123	0.00890074	exposure
138	1e-200	rs10521320	16	C	A	LPCAT2	0.187455	0.450603	0.00985888	exposure
139	1e-200	rs35557848	17	T	C	ORMDL3	0.239881	-0.412188	0.00902809	exposure
140	1e-200	rs739923	17	A	G	ABCC3	0.263839	-0.398229	0.00873177	exposure
141	1e-200	rs11169263	12	C	T	CERS5	0.319273	-0.423359	0.00932454	exposure
142	1e-200	rs73979053	17	T	C	PLD6	0.0520754	0.957717	0.0211075	exposure
143	1e-200	rs589092	3	A	G	PCCB	0.465233	-0.349133	0.00771936	exposure
144	1e-200	rs975431	12	C	T	CHPT1	0.180334	-0.492336	0.0109074	exposure
145	1e-200	rs62243222	3	C	T	GPD1L	0.208384	-0.428557	0.00949743	exposure
146	1e-200	rs3830052	16	C	A	GDE1	0.123022	-0.526445	0.011727	exposure
147	1e-200	rs214086	11	C	G	PIK3C2A	0.422634	-0.386055	0.00860533	exposure
148	1e-200	rs865774	1	T	C	GSTM4	0.170601	0.499359	0.0111554	exposure
149	1e-200	rs641065	1	A	G	GSTM4	0.474346	0.378264	0.00847249	exposure
150	1e-200	rs10003964	4	T	C	HSD17B11	0.129762	0.515194	0.0115452	exposure
151	1e-200	rs2057657	5	G	A	SLC22A5	0.238397	0.403467	0.00904314	exposure
152	1e-200	rs7103109	11	T	C	OSBPL5	0.28505	-0.435299	0.00975785	exposure
153	1e-200	rs62002122	15	T	C	PLA2G4B	0.366051	0.360394	0.00809455	exposure
154	1e-200	rs725970	21	C	A	LSS	0.301155	0.374486	0.00841585	exposure
155	1e-200	rs4701131	5	C	T	RUFY1	0.408602	-0.348067	0.00784598	exposure
156	1e-200	rs1128877	9	G	A	INPP5E	0.118156	-0.529131	0.0119423	exposure
157	1e-200	rs80027325	5	C	T	GM2A	0.0395595	0.998789	0.0225815	exposure
158	1e-200	rs56016846	21	C	T	LSS	0.293051	0.374962	0.00848534	exposure
159	1e-200	rs1910030	5	G	T	SLC22A5	0.483172	0.359642	0.00814237	exposure
160	1e-200	rs1783556	11	G	C	GDPD5	0.273627	0.382221	0.00871046	exposure
161	1e-200	rs79858158	12	C	T	LTA4H	0.171026	0.450223	0.0102614	exposure
162	1e-200	rs118085647	12	G	T	LTA4H	0.0343015	-0.935052	0.0213351	exposure
163	1e-200	rs7836019	8	T	C	TGS1	0.12165	-0.519361	0.011859	exposure
164	1e-200	rs2932585	1	A	G	THEM4	0.0906912	-0.588624	0.0134573	exposure
165	1e-200	rs2054467	17	A	G	ALOX15	0.286777	-0.374125	0.00857362	exposure
166	1e-200	rs624030	11	A	G	STARD10	0.364103	0.502525	0.0115658	exposure
167	1e-200	rs804256	8	C	T	FDFT1	0.374648	0.37714	0.00868707	exposure
168	1e-200	rs4445746	13	A	G	ALOX5AP	0.215078	0.405971	0.00939553	exposure
169	1e-200	rs738703	20	C	T	CPNE1	0.302548	-0.362543	0.00840463	exposure
170	1e-200	rs1793404	11	T	G	GDPD5	0.174123	0.444669	0.0103105	exposure
171	1e-200	rs56028913	1	C	G	THEM4	0.293156	-0.36929	0.00860687	exposure
172	1e-200	rs11933778	4	T	C	SRD5A3	0.162848	0.449091	0.010478	exposure
173	1e-200	rs6002920	22	G	A	A4GALT	0.0946737	0.567438	0.0132852	exposure
174	1e-200	rs1713399	17	T	G	SPHK1	0.284508	0.367459	0.00860613	exposure
175	1e-200	rs10788815	1	A	G	THEM4	0.227065	0.394376	0.00923758	exposure
176	1e-200	rs17583163	17	C	T	ACOX1	0.0867752	-0.585127	0.0137235	exposure
177	1e-200	rs6120997	20	C	T	CPNE1	0.348331	-0.349881	0.00822554	exposure
178	1e-200	rs3131694	1	G	A	PPT1	0.140823	-0.49238	0.0115985	exposure
179	1e-200	rs7500037	16	C	A	GDE1	0.105911	-0.53386	0.012579	exposure
180	1e-200	rs154485	5	A	G	SLC22A5	0.37677	0.338654	0.00799048	exposure
181	1e-200	rs12990400	2	A	T	ST3GAL5	0.289548	-0.360878	0.00853642	exposure
182	1e-200	rs12582683	12	C	A	CERS5	0.337168	-0.4284	0.01015	exposure
183	1e-200	rs10503644	8	A	G	ASAH1	0.454752	0.3265	0.00776402	exposure
184	1e-200	rs247008	5	A	G	SLC22A5	0.344404	0.343502	0.00818409	exposure
185	1e-200	rs73824541	3	G	C	GPD1L	0.0680909	-0.645207	0.0153758	exposure
186	1e-200	rs10438623	16	T	G	NUDT7	0.37637	0.41872	0.010009	exposure
187	1e-200	rs73243622	4	T	C	PPARGC1A	0.285662	0.362276	0.00867477	exposure
188	1e-200	rs7966262	12	T	A	LTA4H	0.15559	-0.446142	0.0106905	exposure
189	1e-200	rs11248057	4	G	C	DGKQ	0.277815	-0.386374	0.00926801	exposure
190	1e-200	rs72755955	1	A	G	DEGS1	0.0636456	0.670727	0.0160921	exposure
191	1e-200	rs10745746	12	T	C	LTA4H	0.201196	0.402639	0.00966503	exposure
192	1e-200	rs2300560	12	T	C	LTA4H	0.370814	-0.333563	0.00800793	exposure
193	1e-200	rs7270170	20	A	G	PLTP	0.452065	-0.323554	0.0077862	exposure
194	1e-200	rs10778156	12	C	T	CHPT1	0.531824	-0.348665	0.00844818	exposure
195	1e-200	rs2247	1	C	A	PPT1	0.022279	-1.1589	0.0281971	exposure
196	1e-200	rs2269434	11	C	T	NR1H3	0.359465	-0.331716	0.00808173	exposure
197	1e-200	rs12463507	2	G	T	PPP1CB	0.234816	-0.375438	0.00914832	exposure
198	1e-200	rs7252007	19	T	C	SLC44A2	0.11445	-0.50015	0.0121963	exposure
199	1e-200	rs979453	5	G	A	GM2A	0.316157	0.377465	0.00921476	exposure
200	1e-200	rs12817211	12	T	C	CERS5	0.192912	-0.45205	0.0110534	exposure
201	1e-200	rs12511815	4	G	A	SCD5	0.428806	0.322366	0.00790372	exposure
202	1e-200	rs3026271	8	G	A	DECR1	0.0566	-1.1392	0.0279396	exposure
203	1e-200	rs4690197	4	T	G	DGKQ	0.197782	-0.427734	0.0104959	exposure
204	1e-200	rs10219016	10	C	G	ACSL5	0.455639	0.343754	0.00843882	exposure
205	1e-200	rs118080660	21	A	G	LSS	0.0548694	-0.710667	0.0174946	exposure
206	1e-200	rs8058461	16	C	G	NUDT7	0.0689187	0.757908	0.0186881	exposure
207	1e-200	rs6593573	1	C	T	SLC44A5	0.423302	-0.321577	0.00794454	exposure
208	1e-200	rs3211883	7	A	T	CD36	0.111537	-0.497777	0.0123071	exposure
209	1e-200	rs3739890	9	A	G	MED22	0.466117	0.341124	0.0084347	exposure
210	1e-200	rs3124996	9	T	C	INPP5E	0.360133	0.398775	0.00989083	exposure
211	1e-200	rs1704774	11	T	C	MED19	0.25925	0.384953	0.00955657	exposure
212	1e-200	rs2269928	11	G	T	FADS2	0.191467	0.42777	0.0106207	exposure
213	1e-200	rs681164	11	T	C	ACER3	0.0691071	0.624957	0.0155517	exposure
214	1e-200	rs1980360	4	G	A	SCD5	0.368084	0.325453	0.00810825	exposure
215	1e-200	rs2425152	20	T	C	CPNE1	0.260507	-0.391285	0.00975214	exposure
216	1e-200	rs11596924	10	A	T	SGPL1	0.0544461	0.691116	0.0172417	exposure
217	1e-200	rs11968978	6	C	T	SMPD2	0.270867	0.348468	0.00872188	exposure
218	1e-200	rs78829815	17	A	G	ACOX1	0.157006	-0.43054	0.0107819	exposure
219	1e-200	rs10102524	8	A	G	FDFT1	0.426299	-0.340923	0.00854944	exposure
220	1e-200	rs74551772	11	A	G	ACER3	0.0706769	0.647042	0.01623	exposure
221	1e-200	rs153472	5	C	T	GM2A	0.452704	-0.338379	0.00849224	exposure
222	1e-200	rs11970627	6	C	T	FAM120B	0.074634	-0.601463	0.0151221	exposure
223	1e-200	rs10751989	10	A	G	AKR1C2	0.161118	0.421136	0.0105986	exposure
224	1e-200	rs353551	3	C	T	GLYCTK	0.480822	0.309444	0.00779909	exposure
225	1e-200	rs2092004	8	A	G	FDFT1	0.526806	-0.374123	0.00943556	exposure
226	1e-200	rs392691	1	C	T	ACADM	0.282127	0.349615	0.00885306	exposure
227	1e-200	rs57668049	21	T	C	CBR3	0.356817	-0.322874	0.00819322	exposure
228	1e-200	rs6703281	1	C	T	SCP2	0.441362	-0.309009	0.00785047	exposure
229	1e-200	rs7269901	20	A	G	CDS2	0.0664763	-0.702791	0.0179029	exposure
230	1e-200	rs4757142	11	G	A	ARNTL	0.412417	0.312864	0.00797082	exposure
231	1e-200	rs380487	19	C	T	PLA2G4C	0.388071	0.313538	0.00800097	exposure
232	1e-200	rs73985231	17	C	T	ORMDL3	0.0753425	-0.578819	0.014772	exposure
233	1e-200	rs10800133	1	T	C	ALDH9A1	0.315524	0.331425	0.00845899	exposure
234	1e-200	rs2482627	10	A	G	LIPA	0.0343605	0.886175	0.0226183	exposure
235	1e-200	rs11664956	18	T	C	LPIN2	0.374297	0.319612	0.00816494	exposure
236	1e-200	rs9551960	13	G	A	ALOX5AP	0.432842	0.305765	0.00783149	exposure
237	1e-200	rs4690222	4	G	A	DGKQ	0.423074	-0.385943	0.00988676	exposure
238	1e-200	rs6897597	5	T	C	SLC22A5	0.251024	0.347992	0.00895062	exposure
239	1e-200	rs12443860	16	T	C	NUDT7	0.241401	0.443838	0.0114189	exposure
240	1e-200	rs7676865	4	G	A	HSD17B11	0.187023	-0.388071	0.00999187	exposure
241	1e-200	rs62550781	9	C	T	PLIN2	0.0494363	-0.760806	0.0196094	exposure
242	1e-200	rs4765181	12	A	C	SCARB1	0.403649	0.323358	0.00833789	exposure
243	1e-200	rs174455	11	G	A	FADS2	0.339352	0.320805	0.00827244	exposure
244	1e-200	rs7511670	1	C	T	THEM4	0.384989	-0.316709	0.00817777	exposure
245	1e-200	rs34253960	1	G	A	LDLRAP1	0.479971	0.381957	0.00989879	exposure
246	1e-200	rs2965286	19	T	C	MED16	0.183664	0.460959	0.0119749	exposure
247	1e-200	rs11111081	12	T	G	CHPT1	0.163269	-0.406425	0.0105586	exposure
248	1e-200	rs9526450	13	T	C	MED4	0.138938	0.432056	0.0112257	exposure
249	1e-200	rs117285644	20	T	C	CPNE1	0.0170478	-1.30707	0.0340129	exposure
250	1e-200	rs4820991	22	T	C	PISD	0.203459	0.402567	0.0105053	exposure
251	1e-200	rs667838	5	T	G	SLC22A5	0.113601	0.473156	0.0123545	exposure
252	1e-200	rs1003322	22	A	C	ARSA	0.195696	-0.383227	0.0100185	exposure
253	1e-200	rs1527480	7	G	A	CD36	0.0801645	-0.57111	0.0149444	exposure
254	1e-200	rs271399	5	A	G	MED10	0.49447	-0.297288	0.00778225	exposure
255	1e-200	rs2094196	13	C	T	MED4	0.192472	0.376273	0.00985209	exposure
256	1e-200	rs7928810	11	C	A	PIK3C2A	0.387995	-0.333263	0.0087264	exposure
257	1e-200	rs2123752	2	T	C	LCLAT1	0.423541	-0.300168	0.00786073	exposure
258	1e-200	rs1570248	9	C	T	GBA2	0.336559	-0.313746	0.00821999	exposure
259	1e-200	rs17618604	5	T	C	SLC22A5	0.093798	-0.546534	0.0143242	exposure
260	1e-200	rs72832915	17	A	G	ORMDL3	0.310557	-0.339834	0.00890708	exposure
261	1e-200	rs79937763	21	A	G	LSS	0.111946	0.472169	0.012382	exposure
262	1e-200	rs34298551	20	A	G	CPNE1	0.220486	-0.361218	0.00948254	exposure
263	1e-200	rs77541680	16	A	T	MBTPS1	0.20573	0.39799	0.0104521	exposure
264	1e-200	rs62131977	2	G	T	PPP1CB	0.22806	0.352085	0.00925915	exposure
265	1e-200	rs2300459	12	A	G	ACACB	0.42779	-0.298105	0.00786713	exposure
266	1e-200	rs77717604	10	C	T	CUBN	0.156689	0.412966	0.0108997	exposure
267	1e-200	rs11200585	10	T	C	PLEKHA1	0.150281	0.412705	0.0108932	exposure
268	1e-200	rs3729848	8	T	C	FDFT1	0.161248	0.436165	0.0115265	exposure
269	1e-200	rs9904602	17	T	A	DHRS11	0.469739	-0.294235	0.00780123	exposure
270	1e-200	rs2602777	2	A	G	LCLAT1	0.275798	-0.329656	0.00874039	exposure
271	1e-200	rs35593667	16	C	G	DECR2	0.290661	0.380828	0.010118	exposure
272	1e-200	rs2029905	5	A	G	ARSB	0.248215	-0.369212	0.00981597	exposure
273	1e-200	rs55707872	1	C	A	FAAH	0.298134	0.321747	0.00855543	exposure
274	1e-200	rs8059478	16	T	C	MBTPS1	0.410426	0.302051	0.00803321	exposure
275	1e-200	rs819455	7	T	C	CD36	0.490449	-0.292844	0.00778894	exposure
276	1e-200	rs8064857	17	G	A	ACOX1	0.0724309	-0.605117	0.0160966	exposure
277	1e-200	rs74995440	5	T	C	GM2A	0.0326981	0.951108	0.0253222	exposure
278	1e-200	rs9892879	17	A	T	ACOX1	0.324568	-0.314187	0.0083653	exposure
279	1e-200	rs6598863	1	A	G	LDLRAP1	0.196783	-0.369043	0.0098273	exposure
280	1e-200	rs6017718	20	G	T	PLTP	0.267816	0.330868	0.00883964	exposure
281	1e-200	rs11145967	9	T	G	INPP5E	0.106516	-0.495032	0.0132364	exposure
282	1e-200	rs10194021	2	A	G	CYP1B1	0.135149	0.425909	0.0113914	exposure
283	1e-200	rs71335276	19	T	G	MED16	0.209646	0.453646	0.0121625	exposure
284	1e-200	rs12929729	16	T	G	MBTPS1	0.409971	-0.29882	0.00801166	exposure
285	1e-200	rs1136201	17	G	A	ORMDL3	0.205916	-0.362229	0.00972119	exposure
286	1e-200	rs72794180	5	A	C	GM2A	0.0310537	0.928698	0.024975	exposure
287	1e-200	rs3754861	2	C	A	POMC	0.0696944	0.582229	0.0157125	exposure
288	1e-200	rs10420809	19	C	T	SLC44A2	0.260446	-0.331651	0.0089524	exposure
289	1e-200	rs4899474	14	A	G	ACOT4	0.413567	0.441833	0.0119362	exposure
290	1e-200	rs152266	5	G	A	GM2A	0.44872	-0.31582	0.00853221	exposure
291	1e-200	rs4690308	4	A	G	DGKQ	0.326681	-0.307612	0.00831843	exposure
292	1e-200	rs7593932	2	G	A	PRKD3	0.400853	0.293957	0.00795142	exposure
293	1e-200	rs2986008	6	T	A	SYNJ2	0.313804	0.342779	0.00927775	exposure
294	1e-200	rs2406800	13	T	C	MED4	0.261107	0.387779	0.0105014	exposure
295	1e-200	rs10860001	12	T	C	LTA4H	0.0692861	-0.593411	0.016093	exposure
296	1e-200	rs8110787	19	T	C	GCDH	0.360268	0.302882	0.00822395	exposure
297	1e-200	rs35777422	10	A	G	PLEKHA1	0.359033	-0.297869	0.0081101	exposure
298	1e-200	rs972800	19	G	T	PLA2G4C	0.0515536	0.661723	0.018019	exposure
299	1e-200	rs34805072	10	T	C	AKR1C2	0.290781	0.318899	0.00870007	exposure
300	1e-200	rs7107598	11	T	C	GDPD5	0.0591153	0.619706	0.0169149	exposure
301	1e-200	rs11656146	17	T	C	ORMDL3	0.0705679	-0.612545	0.0167268	exposure
302	1e-200	rs151031674	20	C	T	CPNE1	0.0391549	-0.747609	0.0204181	exposure
303	1e-200	rs34567839	21	A	G	CBR3	0.362829	0.299322	0.00817559	exposure
304	1e-200	rs12683637	9	T	C	PNPLA7	0.230428	-0.403685	0.0110425	exposure
305	1e-200	rs72832924	17	T	C	ORMDL3	0.170015	0.380774	0.0104441	exposure
306	1e-200	rs613089	1	A	G	ACP6	0.295421	-0.452614	0.0124154	exposure
307	1e-200	rs10988239	9	T	C	CRAT	0.498231	0.286024	0.00784842	exposure
308	1e-200	rs10916304	1	C	G	DEGS1	0.122372	0.433262	0.0118968	exposure
309	1e-200	rs43057	7	A	C	PON2	0.123116	0.431485	0.0118523	exposure
310	1e-200	rs10103634	8	A	G	LPL	0.326093	0.301531	0.00830307	exposure
311	1e-200	rs62028768	16	C	T	LPCAT2	0.105172	-0.472046	0.013009	exposure
312	1e-200	rs114094001	1	T	C	DEGS1	0.0322588	0.874303	0.0241127	exposure
313	1e-200	rs4075078	9	A	G	INPP5E	0.264204	-0.348518	0.00962049	exposure
314	1e-200	rs874460	19	A	C	PRKD2	0.133569	0.415535	0.0115019	exposure
315	1e-200	rs2724421	11	G	A	FDX1	0.332106	0.299107	0.00829374	exposure
316	1e-200	rs7677952	4	T	C	SRD5A3	0.363479	0.292157	0.00810883	exposure
317	1e-200	rs11660930	18	A	G	LPIN2	0.148837	0.394393	0.0109468	exposure
318	1e-200	rs72769963	10	A	G	AKR1C2	0.0254476	1.03629	0.0288347	exposure
319	1e-200	rs11111017	12	C	T	CHPT1	0.202714	-0.353268	0.00983581	exposure
320	1e-200	rs643442	19	C	T	CYP4F3	0.114935	-0.439938	0.01225	exposure
321	1e-200	rs73372463	21	T	C	CBR1	0.0180374	-1.20226	0.0334785	exposure
322	1e-200	rs13027165	2	G	A	CYP27A1	0.0785228	0.52318	0.0145768	exposure
323	1e-200	rs11735634	4	A	G	HPGD	0.140401	0.404259	0.0112661	exposure
324	1e-200	rs75428736	10	C	T	ACSL5	0.108999	-0.450633	0.0125586	exposure
325	1e-200	rs6717771	2	A	T	LPIN1	0.212727	0.342039	0.00953341	exposure
326	1e-200	rs62379735	5	C	T	GM2A	0.267722	0.344451	0.00961976	exposure
327	1e-200	rs10416739	19	G	A	PLA2G4C	0.0902741	0.503523	0.0140676	exposure
328	1e-200	rs112245453	2	A	G	CYP27A1	0.0670842	-0.630631	0.0176411	exposure
329	1e-200	rs7975661	12	A	G	GLIPR1	0.370503	-0.419261	0.0117507	exposure
330	1e-200	rs143354375	10	G	T	AKR1C2	0.025487	0.97346	0.0272922	exposure
331	1e-200	rs1884642	20	T	C	CRLS1	0.425495	0.280741	0.0078784	exposure
332	1e-200	rs12973411	19	T	C	PLA2G4C	0.443441	-0.285814	0.00802257	exposure
333	1e-200	rs9687295	5	G	A	ARSB	0.15044	-0.424543	0.01192	exposure
334	1e-200	rs8078542	17	C	G	ABCC3	0.371791	0.287539	0.00807447	exposure
335	1e-200	rs171497	16	G	A	LPCAT2	0.377015	0.286078	0.00803774	exposure
336	1e-200	rs79494056	19	A	G	PLA2G4C	0.0750067	0.564114	0.0158577	exposure
337	1e-200	rs11860324	16	G	A	MBTPS1	0.339525	-0.296073	0.00832296	exposure
338	1e-200	rs2839185	21	A	G	LSS	0.154384	0.383103	0.0107818	exposure
339	1e-200	rs28576302	16	C	T	GDE1	0.045979	-0.668476	0.0188256	exposure
340	1e-200	rs117983270	11	C	T	FADS2	0.0342343	0.835556	0.0235433	exposure
341	1e-200	rs62405739	5	G	C	RUFY1	0.127729	-0.419288	0.0118365	exposure
342	1e-200	rs1629126	1	T	C	SCP2	0.429557	-0.291929	0.00824322	exposure
343	1e-200	rs11564099	9	A	C	CRAT	0.443534	-0.278149	0.00786862	exposure
344	1e-200	rs116964908	20	A	G	CPNE1	0.0315188	-0.820574	0.0232164	exposure
345	1e-200	rs5998136	22	A	G	PISD	0.261622	-0.313843	0.00889478	exposure
346	1e-200	rs6509364	19	T	C	PLA2G4C	0.328053	-0.292568	0.00830016	exposure
347	1e-200	rs145748211	22	C	A	PISD	0.367417	0.2863	0.00812442	exposure
348	1e-200	rs1392751	4	A	G	CBR4	0.12648	0.412919	0.0117241	exposure
349	1e-200	rs6907987	6	G	A	FAM120B	0.211921	-0.335691	0.00953591	exposure
350	1e-200	rs11669443	19	A	G	GPX4	0.249746	0.364491	0.0103716	exposure
351	1e-200	rs12500524	4	C	T	SRD5A3	0.228703	0.331752	0.00944027	exposure
352	1e-200	rs11111088	12	T	C	CHPT1	0.539761	-0.277364	0.00790005	exposure
353	1e-200	rs298288	2	C	G	GPD2	0.194574	0.349181	0.0099471	exposure
354	1e-200	rs59864262	18	T	C	LPIN2	0.0793617	0.509274	0.0145267	exposure
355	1e-200	rs11206060	1	T	C	SCP2	0.394	0.281293	0.00803122	exposure
356	1e-200	rs617487	6	T	C	SYNJ2	0.279799	0.332616	0.00949768	exposure
357	1e-200	rs17576	20	G	A	PLTP	0.373751	0.283741	0.00810503	exposure
358	1e-200	rs10245853	7	G	A	INSIG1	0.266339	0.309407	0.00883988	exposure
359	1e-200	rs28489914	19	A	G	PLA2G4C	0.492598	-0.273038	0.00781222	exposure
360	1e-200	rs10800135	1	C	G	ALDH9A1	0.197248	-0.346751	0.00992786	exposure
361	1e-200	rs9983855	21	G	A	CBR3	0.42632	0.280486	0.00804206	exposure
362	1e-200	rs3812807	12	C	T	LTA4H	0.0413512	-0.686274	0.0197183	exposure
363	1e-200	rs73201442	8	C	T	FDFT1	0.11051	-0.475619	0.0136854	exposure
364	1e-200	rs248434	5	A	G	GM2A	0.289526	0.32611	0.00938408	exposure
365	1e-200	rs6600317	1	G	T	PPT1	0.192379	-0.343527	0.00989168	exposure
366	1e-200	rs7681726	4	G	A	ABCG2	0.13018	0.402481	0.0116078	exposure
367	1e-200	rs13136286	4	T	C	SRD5A3	0.0331023	0.835113	0.0240943	exposure
368	1e-200	rs10899293	11	T	C	ACER3	0.434145	0.273053	0.00788149	exposure
369	1e-200	rs17674469	10	G	A	ACSL5	0.12157	-0.423754	0.0122351	exposure
370	1e-200	rs1292244	20	C	A	CDS2	0.0935883	0.467465	0.0135002	exposure
371	1e-200	rs6116658	20	C	A	CDS2	0.416804	-0.27902	0.0080642	exposure
372	1e-200	rs34105255	7	T	C	OSBPL3	0.352778	-0.285135	0.00824118	exposure
373	1e-200	rs2272336	12	A	G	CHPT1	0.259172	-0.309329	0.00894437	exposure
374	1e-200	rs2386969	19	A	G	PLA2G4C	0.36973	0.286409	0.00828319	exposure
375	1e-200	rs6076770	20	C	T	CDS2	0.493648	0.273525	0.00791226	exposure
376	1e-200	rs35863579	17	A	G	ACOX1	0.180672	0.384794	0.0111436	exposure
377	1e-200	rs2078239	11	C	T	OSBPL5	0.486227	-0.310895	0.0090132	exposure
378	1e-200	rs17134635	10	C	A	AKR1C3	0.234319	-0.317406	0.0092075	exposure
379	1e-200	rs3786706	19	T	C	PRKD2	0.432485	0.272256	0.00789794	exposure
380	1e-200	rs145042193	17	T	C	ALOX15	0.179586	-0.359741	0.010455	exposure
381	1e-200	rs3935645	13	T	C	ALOX5AP	0.489778	0.26845	0.00780238	exposure
382	1e-200	rs75580005	13	T	C	MED4	0.0372901	0.722749	0.0210259	exposure
383	1e-200	rs12133820	1	T	C	DEGS1	0.202048	0.385312	0.0112144	exposure
384	1e-200	rs337853	5	G	A	ARSB	0.419745	-0.296387	0.0086283	exposure
385	1e-200	rs672413	5	A	G	ARSB	0.329494	-0.311194	0.00905947	exposure
386	1e-200	rs61882680	11	T	C	NR1H3	0.0295291	0.864052	0.0251633	exposure
387	1e-200	rs1810413	22	T	C	PISD	0.452256	0.270433	0.00787769	exposure
388	1e-200	rs611042	12	T	C	CERS5	0.0731349	0.675251	0.019698	exposure
389	1e-200	rs5748487	22	G	T	COMT	0.510852	0.267704	0.00781773	exposure
390	1e-200	rs11114366	12	G	T	OSBPL8	0.0345207	1.21864	0.0356073	exposure
391	1e-200	rs56915796	22	A	G	PISD	0.206563	-0.332587	0.00971852	exposure
392	1e-200	rs11811588	1	G	T	SOAT1	0.0725663	-0.515396	0.0150642	exposure
393	1e-200	rs77943790	17	A	G	ABCC3	0.0605608	0.575898	0.0168382	exposure
394	1e-200	rs2409814	8	C	G	FDFT1	0.416156	-0.295462	0.0086414	exposure
395	1e-200	rs11252849	10	A	G	AKR1C2	0.385184	0.296574	0.0086798	exposure
396	1e-200	rs12449642	17	T	A	ORMDL3	0.202424	-0.335354	0.00982749	exposure
397	1e-200	rs17781348	4	A	G	DGKQ	0.0897166	0.502926	0.0147563	exposure
398	1e-200	rs8094623	18	A	G	LPIN2	0.228969	-0.340236	0.0099903	exposure
399	1e-200	rs1047876	6	T	C	SYNJ2	0.281851	0.324374	0.00952695	exposure
400	1e-200	rs667531	11	C	G	GDPD5	0.163105	0.365231	0.0107273	exposure
401	1e-200	rs174479	11	G	C	FADS2	0.169319	0.381896	0.0112281	exposure
402	1e-200	rs2097352	22	T	A	MTMR3	0.252218	0.306118	0.00900145	exposure
403	1e-200	rs875789	2	A	G	PLB1	0.171585	-0.382635	0.0112573	exposure
404	1e-200	rs62489352	8	T	C	FDFT1	0.397926	0.297251	0.00875645	exposure
405	1e-200	rs1975160	19	A	G	SLC44A2	0.294677	0.291494	0.00858739	exposure
406	1e-200	rs75988962	17	T	C	ACOX1	0.102684	-0.437009	0.0128781	exposure
407	1e-200	rs2501559	9	C	T	PNPLA7	0.272099	0.301353	0.00888615	exposure
408	1e-200	rs1546737	3	T	C	GLYCTK	0.314887	-0.284911	0.00840179	exposure
409	1e-200	rs27873	5	C	T	SLC22A5	0.228134	0.315881	0.00931625	exposure
410	1e-200	rs77660584	12	A	G	LTA4H	0.106041	0.433833	0.0127957	exposure
411	1e-200	rs36096924	2	G	A	PPP1CB	0.21686	0.321595	0.00948592	exposure
412	1e-200	rs72837544	17	A	C	ABCC3	0.0699818	-0.528722	0.0156041	exposure
413	1e-200	rs73134079	7	C	T	CD36	0.156732	0.366334	0.0108179	exposure
414	1e-200	rs2019602	12	A	G	OSBPL8	0.150964	0.538721	0.0159108	exposure
415	1e-200	rs72768282	10	C	A	AKR1C2	0.0591135	0.578693	0.0170966	exposure
416	1e-200	rs641325	11	T	G	MED19	0.334647	-0.281213	0.00831361	exposure
417	1e-200	rs4078386	12	C	G	PLEKHA5	0.184477	-0.345371	0.0102182	exposure
418	1e-200	rs79953763	12	G	T	CHPT1	0.055855	-0.580075	0.0171704	exposure
419	1e-200	rs73063720	20	A	G	CDS2	0.0451883	-0.715835	0.0211902	exposure
420	1e-200	rs7664536	4	T	C	BDH2	0.15974	0.525184	0.0155516	exposure
421	1e-200	rs5745507	1	A	G	ACADM	0.40813	-0.272207	0.0080752	exposure
422	1e-200	rs7253860	19	T	C	GPX4	0.447778	0.327882	0.00972875	exposure
423	1e-200	rs3750433	9	A	G	GBA2	0.250554	0.303566	0.00900732	exposure
424	1e-200	rs73010620	6	T	A	TIAM2	0.0767702	-0.502938	0.0149279	exposure
425	1e-200	rs11137166	9	A	G	PNPLA7	0.182551	0.362603	0.0107632	exposure
426	1e-200	rs13023754	2	C	T	PLB1	0.28122	0.31841	0.00946474	exposure
427	1e-200	rs2016145	19	C	T	CERS4	0.373516	0.369934	0.0110033	exposure
428	1e-200	rs11122172	1	G	C	ARV1	0.420715	-0.26611	0.00792125	exposure
429	1e-200	rs13099918	3	T	C	SUMF1	0.406084	0.266855	0.00794885	exposure
430	1e-200	rs10160301	11	A	G	ACER3	0.333973	0.284846	0.00848756	exposure
431	1e-200	rs8079740	17	A	G	ABCC3	0.310022	0.30615	0.00912509	exposure
432	1e-200	rs150490616	4	T	G	SCD5	0.0289929	0.881668	0.0262803	exposure
433	1e-200	rs10860756	12	A	T	CHPT1	0.140951	-0.378025	0.0112767	exposure
434	1e-200	rs2548997	5	G	A	SLC22A5	0.330696	0.278129	0.00829798	exposure
435	1e-200	rs505303	1	T	C	GSTM4	0.349418	0.301622	0.00900347	exposure
436	1e-200	rs74279029	22	A	G	PISD	0.0865668	-0.469789	0.0140261	exposure
437	1e-200	rs138712136	3	C	T	PPM1L	0.0456347	-0.630577	0.0188307	exposure
438	1e-200	rs3733106	3	T	C	SACM1L	0.191668	0.338182	0.010104	exposure
439	1e-200	rs12137065	1	A	G	THEM4	0.0954685	-0.447602	0.0133797	exposure
440	1e-200	rs56362460	9	G	A	INPP5E	0.466909	0.372181	0.0111263	exposure
441	1e-200	rs112338578	1	T	C	SCP2	0.0828573	-0.521543	0.0156039	exposure
442	1e-200	rs6485453	11	C	T	HSD17B12	0.473637	0.285266	0.00853816	exposure
443	1e-200	rs35848059	3	G	C	SACM1L	0.409136	0.270914	0.00811276	exposure
444	1e-200	rs4934454	10	A	C	LIPA	0.490172	0.260622	0.0078105	exposure
445	1e-200	rs825075	12	A	C	CHPT1	0.447461	0.262879	0.00787821	exposure
446	1e-200	rs13331	17	A	G	ACADVL	0.341493	0.289051	0.00866466	exposure
447	1e-200	rs61781337	1	A	G	PPT1	0.0609876	0.57385	0.0172048	exposure
448	1e-200	rs5758884	22	G	C	A4GALT	0.40984	0.266881	0.00800467	exposure
449	1e-200	rs11740728	5	G	C	GM2A	0.134432	0.440432	0.0132113	exposure
450	1e-200	rs10074980	5	T	C	GM2A	0.0883724	0.500278	0.0150217	exposure
451	1e-200	rs78015477	21	A	C	LSS	0.0879913	0.462059	0.0138804	exposure
452	1e-200	rs10904881	10	A	C	CUBN	0.430794	-0.262277	0.00788576	exposure
453	1e-200	rs1984705	5	T	C	RUFY1	0.29374	-0.329569	0.00990919	exposure
454	1e-200	rs147001808	12	T	C	ALDH2	0.110937	0.414115	0.0124571	exposure
455	1e-200	rs4823874	22	G	A	CERK	0.372917	-0.305738	0.00919923	exposure
456	1e-200	rs6826032	4	G	A	HPGD	0.285918	0.288145	0.00867066	exposure
457	1e-200	rs56386896	11	G	A	GDPD5	0.0636508	0.538182	0.0161977	exposure
458	1e-200	rs34506478	19	G	A	SLC44A2	0.423926	-0.283564	0.00854448	exposure
459	1e-200	rs73121544	12	A	G	CERS5	0.0586207	0.704518	0.0212319	exposure
460	1e-200	rs10783334	12	G	T	CERS5	0.276562	-0.36367	0.0109637	exposure
461	1e-200	rs78888544	11	G	A	OSBPL5	0.165052	-0.401585	0.012107	exposure
462	1e-200	rs9965722	18	A	G	NPC1	0.19822	-0.325887	0.00982674	exposure
463	1e-200	rs62383708	5	T	G	SLC22A5	0.160581	-0.373408	0.0112643	exposure
464	1e-200	rs6814296	4	C	T	HPGD	0.334516	0.275639	0.00831947	exposure
465	1e-200	rs4879928	9	G	A	GBA2	0.53403	0.259314	0.0078291	exposure
466	1e-200	rs2008435	22	C	T	PISD	0.2963	-0.284735	0.00859738	exposure
467	1e-200	rs11789383	9	A	C	CRAT	0.0654217	-0.549705	0.0165989	exposure
468	1e-200	rs6085029	20	C	A	CDS2	0.0758649	0.528847	0.0160071	exposure
469	1e-200	rs7263207	20	T	C	TRIB3	0.0997474	-0.44185	0.0133786	exposure
470	1e-200	rs7227052	18	A	G	LPIN2	0.174182	-0.341951	0.010357	exposure
471	1e-200	rs4795390	17	G	C	ORMDL3	0.183508	0.333688	0.0101087	exposure
472	1e-200	rs364281	1	A	C	PPT1	0.332382	-0.275064	0.00833479	exposure
473	1e-200	rs16988383	22	T	C	MTMR3	0.0992333	0.431027	0.0130646	exposure
474	1e-200	rs4147602	1	T	C	ALDH9A1	0.363975	-0.270933	0.00821257	exposure
475	1e-200	rs6441923	3	G	T	SACM1L	0.351929	-0.273433	0.00828886	exposure
476	1e-200	rs62074878	18	C	G	LPIN2	0.19349	0.391503	0.0118691	exposure
477	1e-200	rs1776756	9	T	C	PNPLA7	0.186687	0.354528	0.0107544	exposure
478	1e-200	rs11037556	11	G	A	HSD17B12	0.268838	0.316678	0.00962139	exposure
479	1e-200	rs35177343	21	T	C	CBR1	0.0867366	-0.457612	0.0139037	exposure
480	1e-200	rs62480666	7	C	T	INSIG1	0.292796	-0.326563	0.00992257	exposure
481	1e-200	rs2362462	7	C	T	TBXAS1	0.408567	-0.262846	0.00798808	exposure
482	1e-200	rs78482047	11	C	T	HSD17B12	0.0900528	-0.505058	0.015358	exposure
483	1e-200	rs6678149	1	A	G	FAAH	0.265645	-0.291275	0.00886015	exposure
484	1e-200	rs12921002	16	T	C	DECR2	0.467639	-0.296104	0.00900965	exposure
485	1e-200	rs75659293	17	C	G	INPP5K	0.0589369	-0.612663	0.0186869	exposure
486	1e-200	rs561307	3	T	C	PCCB	0.181912	0.331968	0.0101273	exposure
487	1e-200	rs1966139	7	T	A	AKR1B1	0.436212	0.270399	0.00824924	exposure
488	1e-200	rs3847672	12	T	C	GLIPR1	0.366286	0.388288	0.0118513	exposure
489	1e-200	rs751976	6	T	C	TIAM2	0.314174	0.277967	0.00848737	exposure
490	1e-200	rs17569450	6	G	A	SYNJ2	0.0294387	0.849254	0.0259374	exposure
491	1e-200	rs837546	16	T	C	LPCAT2	0.386805	0.265818	0.00811976	exposure
492	1e-200	rs7089084	10	A	T	PLEKHA1	0.478554	0.256426	0.00783611	exposure
493	1e-200	rs3173800	7	T	A	CD36	0.353293	-0.267472	0.00817449	exposure
494	1e-200	rs6563999	16	C	T	MBTPS1	0.231425	-0.3066	0.00937186	exposure
495	1e-200	rs8082422	17	G	T	ACOX1	0.336551	-0.290121	0.00886872	exposure
496	1e-200	rs11587760	1	A	C	ALDH9A1	0.116583	-0.407863	0.0124695	exposure
497	1e-200	rs4337538	20	A	G	PLTP	0.340707	0.270067	0.00825895	exposure
498	1e-200	rs6139007	20	C	T	TRIB3	0.179201	-0.348106	0.0106473	exposure
499	1e-200	rs10461366	4	T	C	DGKQ	0.510248	0.303173	0.00927296	exposure
500	1e-200	rs74504320	17	G	A	MED31	0.118487	0.445683	0.0136379	exposure
501	1e-200	rs56206649	2	A	G	PPP1CB	0.175428	-0.337896	0.0103451	exposure
502	1e-200	rs34831908	5	A	G	GM2A	0.025265	0.960171	0.0293978	exposure
503	1e-200	rs74016195	15	A	C	LIPC	0.0622086	0.543199	0.0166335	exposure
504	1e-200	rs57314764	1	A	G	SLC27A3	0.0578263	0.575541	0.0176289	exposure
505	1e-200	rs2924700	11	G	A	CPT1A	0.257794	-0.293145	0.00897914	exposure
506	1e-200	rs6840102	4	T	C	HSD17B11	0.3017	0.282383	0.00865076	exposure
507	1e-200	rs34473775	17	G	T	ORMDL3	0.247839	0.311822	0.00955288	exposure
508	1e-200	rs117088896	19	A	G	GPX4	0.0823131	0.588187	0.0180204	exposure
509	1e-200	rs2056423	11	A	G	OSBPL5	0.38982	0.304998	0.00934714	exposure
510	1e-200	rs7073077	10	G	C	PLEKHA1	0.329895	0.294782	0.0090343	exposure
511	1e-200	rs8040989	15	G	T	MTMR10	0.436261	-0.282307	0.00865603	exposure
512	1e-200	rs2697920	11	T	C	NR1H3	0.367799	-0.264585	0.00811388	exposure
513	1e-200	rs62295555	4	T	C	DGKQ	0.082999	0.505595	0.0155053	exposure
514	1e-200	rs35539449	5	G	A	SLC22A5	0.117314	0.39782	0.0122044	exposure
515	1e-200	rs112086775	16	C	A	DPEP3	0.115915	-0.398244	0.0122299	exposure
516	1e-200	rs4692684	4	C	G	CBR4	0.206677	0.314694	0.00966766	exposure
517	1e-200	rs3775977	4	A	G	HPGD	0.265812	0.288808	0.0088748	exposure
518	1e-200	rs78517695	16	G	C	NUDT7	0.100004	0.516408	0.0158692	exposure
519	1e-200	rs10445075	16	A	G	MBTPS1	0.166692	0.347554	0.0106829	exposure
520	1e-200	rs11024110	11	A	T	PIK3C2A	0.310554	-0.301741	0.00927635	exposure
521	1e-200	rs2010492	19	A	G	SLC44A2	0.300556	-0.277207	0.00852303	exposure
522	1e-200	rs80003331	3	A	G	GPD1L	0.0307363	-0.741483	0.0227981	exposure
523	1e-200	rs61770551	1	G	A	ACADM	0.0741017	0.495533	0.015252	exposure
524	1e-200	rs17622517	5	C	T	SLC22A5	0.0709594	-0.518933	0.0159726	exposure
525	1e-200	rs10760593	9	T	C	CRAT	0.165909	-0.342351	0.01054	exposure
526	1e-200	rs13201055	6	G	A	SYNJ2	0.148288	0.402014	0.012377	exposure
527	1e-200	rs7201129	16	C	G	NUDT7	0.0857962	-0.552059	0.0169993	exposure
528	1e-200	rs758387	3	A	G	SACM1L	0.368315	-0.266104	0.00819642	exposure
529	1e-200	rs45560639	4	T	G	HPGD	0.130324	0.380738	0.0117288	exposure
530	1e-200	rs231945	6	T	C	TIAM2	0.0237751	0.910057	0.0280694	exposure
531	1e-200	rs5770814	22	A	G	ARSA	0.0547818	-0.619309	0.0191077	exposure
532	1e-200	rs11108699	12	C	T	OSBPL8	0.108015	0.596484	0.0184138	exposure
533	1e-200	rs75625200	14	A	C	GALC	0.153737	-0.351591	0.0108553	exposure
534	1e-200	rs11651351	17	T	C	ACOX1	0.0551415	-0.567761	0.0175344	exposure
535	1e-200	rs12328750	2	T	C	FHL2	0.0434076	0.6252	0.0193134	exposure
536	1e-200	rs7685086	4	G	T	INPP4B	0.16225	-0.344904	0.0106554	exposure
537	1e-200	rs56324625	17	C	G	SPHK1	0.0513208	0.604631	0.0186844	exposure
538	1e-200	rs10963972	9	G	A	PLIN2	0.641795	0.287258	0.00888769	exposure
539	1e-200	rs74678278	22	A	G	PISD	0.225593	-0.302827	0.00938367	exposure
540	1e-200	rs4468683	17	G	A	PLD6	0.345699	0.326848	0.0101341	exposure
541	1e-200	rs11252861	10	C	T	AKR1C2	0.4388	0.25842	0.00801974	exposure
542	1e-200	rs56231253	3	A	G	GPD1L	0.0923934	0.435614	0.0135235	exposure
543	1e-200	rs7971150	12	A	G	LTA4H	0.40366	0.256528	0.00796745	exposure
544	1e-200	rs4542510	13	C	T	ALOX5AP	0.283476	0.28132	0.00874091	exposure
545	1e-200	rs1994606	1	A	G	THEM4	0.216791	-0.308451	0.00958504	exposure
546	1e-200	rs61932935	12	A	G	GLIPR1	0.157947	0.557363	0.0173257	exposure
547	1e-200	rs3935505	17	G	T	SREBF1	0.282282	-0.279741	0.00870053	exposure
548	1e-200	rs7895403	10	A	G	PHYH	0.49618	0.257643	0.00801842	exposure
549	1e-200	rs1783584	11	C	T	STARD10	0.355363	0.383817	0.0119457	exposure
550	1e-200	rs133300	22	G	A	CYP2D6	0.480852	-0.274531	0.00854563	exposure
551	1e-200	rs13028225	2	C	T	GLB1L	0.132336	-0.371568	0.0115751	exposure
552	1e-200	rs35104020	2	A	G	ST3GAL5	0.340426	-0.271255	0.00845466	exposure
553	1e-200	rs17086159	6	C	T	TIAM2	0.0683979	0.498508	0.0155386	exposure
554	1e-200	rs62059745	17	G	A	ABCC3	0.192849	0.318432	0.00992776	exposure
555	1e-200	rs3779787	8	T	G	LPL	0.151579	0.35063	0.0109367	exposure
556	1e-200	rs28515999	5	A	G	GM2A	0.109869	0.437468	0.0136545	exposure
557	1e-200	rs113198638	11	A	G	HSD17B12	0.0794312	0.510076	0.0159219	exposure
558	1e-200	rs112657776	2	C	A	LCLAT1	0.0212442	0.877835	0.0274068	exposure
559	1e-200	rs2850074	21	A	G	CBR3	0.285244	0.280555	0.00876437	exposure
560	1e-200	rs74903752	4	G	A	SRD5A3	0.036389	0.747127	0.0233469	exposure
561	1e-200	rs6661379	1	C	T	SOAT1	0.432767	-0.252455	0.0078914	exposure
562	1e-200	rs7648696	3	T	C	SCAP	0.42595	0.256023	0.00800319	exposure
563	1e-200	rs2232183	22	T	C	PISD	0.227334	0.309779	0.00968663	exposure
564	1e-200	rs987392	5	A	T	GM2A	0.44096	0.286276	0.00895368	exposure
565	1e-200	rs55650865	2	C	A	PPP1CB	0.191737	-0.321284	0.0100531	exposure
566	1e-200	rs10849926	12	T	G	ACACB	0.0815701	0.456473	0.0142853	exposure
567	1e-200	rs114902721	1	T	G	THEM4	0.0355521	-0.703079	0.0220096	exposure
568	1e-200	rs2779207	17	T	A	NCOR1	0.428311	0.256337	0.00802488	exposure
569	1e-200	rs9323647	14	A	G	SPTLC2	0.137588	0.371718	0.0116421	exposure
570	1e-200	rs2180052	6	A	G	FAM120B	0.172705	-0.33002	0.0103447	exposure
571	1e-200	rs2839274	21	A	G	LSS	0.279818	-0.278306	0.00872587	exposure
572	1e-200	rs616898	18	G	A	VAPA	0.486659	0.250322	0.007849	exposure
573	1e-200	rs2598420	17	C	G	ACOX1	0.444449	0.265785	0.00833447	exposure
574	1e-200	rs9608832	22	C	A	MTMR3	0.0833938	0.453732	0.0142406	exposure
575	1e-200	rs74809446	6	T	C	TIAM2	0.0379815	-0.690586	0.0216811	exposure
576	1e-200	rs2233802	9	A	C	PLIN2	0.143769	-0.38751	0.0121724	exposure
577	1e-200	rs17245099	13	C	G	ALOX5AP	0.0743977	0.47424	0.0149023	exposure
578	1e-200	rs34876360	8	A	G	FDFT1	0.33828	0.287949	0.00904879	exposure
579	1e-200	rs1619599	3	G	A	PPARG	0.456286	0.252821	0.00794675	exposure
580	1e-200	rs11696512	20	C	A	CPNE1	0.195745	-0.317369	0.00997589	exposure
581	1e-200	rs7173892	15	G	A	MTMR10	0.193397	0.348154	0.0109453	exposure
582	1e-200	rs43053	7	C	T	PON2	0.317223	0.267352	0.0084079	exposure
583	1e-200	rs139825167	17	T	C	ACOX1	0.0350161	-0.681717	0.0214458	exposure
584	1e-200	rs9366217	6	A	G	FAM120B	0.0618623	-0.518709	0.0163184	exposure
585	1e-200	rs9614123	22	G	A	MTMR3	0.27626	0.277923	0.00874585	exposure
586	1e-200	rs1877008	11	T	C	MED19	0.303976	0.27017	0.00850199	exposure
587	1e-200	rs7979554	12	A	G	CERS5	0.395751	0.525245	0.0165344	exposure
588	1e-200	rs11213436	11	T	A	FDX1	0.140026	0.359677	0.011328	exposure
589	1e-200	rs145195614	9	A	G	RAB14	0.134781	-0.392189	0.0123566	exposure
590	1e-200	rs13151569	4	G	A	BDH2	0.348111	0.381063	0.0120128	exposure
591	1e-200	rs245008	22	T	C	MTMR3	0.426018	0.251287	0.00792295	exposure
592	1e-200	rs80349011	11	A	G	FADS2	0.0215065	0.963047	0.0303656	exposure
593	1e-200	rs11110978	12	A	T	CHPT1	0.0492383	-0.652398	0.0205744	exposure
594	1e-200	rs12361905	11	C	A	ACAT1	0.398607	0.370541	0.0116893	exposure
595	1e-200	rs11249651	5	C	T	RUFY1	0.395425	0.268738	0.00847779	exposure
596	1e-200	rs11700251	20	G	A	CDS2	0.0983201	-0.418442	0.0132027	exposure
597	1e-200	rs10499760	7	G	A	SUMF2	0.223977	0.297325	0.00938217	exposure
598	1e-200	rs28473413	5	A	G	RUFY1	0.27031	0.282932	0.00893108	exposure
599	1e-200	rs117723545	9	A	G	ST6GALNAC6	0.0488725	-0.608513	0.0192133	exposure
600	1e-200	rs12451644	17	A	G	ORMDL3	0.134249	-0.394546	0.0124618	exposure
601	1e-200	rs36088946	17	G	A	ABCC3	0.32286	0.268055	0.00846669	exposure
602	1e-200	rs75440612	2	A	C	LCLAT1	0.0534749	0.578123	0.0182768	exposure
603	1e-200	rs73485895	7	A	C	INSIG1	0.161137	-0.338672	0.0107184	exposure
604	1e-200	rs4782261	16	A	G	GDE1	0.0286228	-0.759394	0.0240378	exposure
605	1e-200	rs35418111	21	A	G	LSS	0.0826895	-0.458351	0.0145093	exposure
606	1e-200	rs1043180	8	T	C	FDFT1	0.120235	0.41576	0.0131639	exposure
607	1e-200	rs7095410	10	G	A	PLEKHA1	0.291067	0.271907	0.00861067	exposure
608	1e-200	rs3794989	19	T	C	CYP4F3	0.315589	0.266626	0.00844392	exposure
609	1e-200	rs72670104	4	T	C	HSD17B13	0.173114	0.332213	0.0105222	exposure
610	1e-200	rs593989	11	C	T	GDPD5	0.49416	0.253281	0.00802323	exposure
611	1e-200	rs78306826	2	G	A	LCLAT1	0.0628938	0.542033	0.0171723	exposure
612	1e-200	rs6486109	11	A	T	ARNTL	0.263046	0.284167	0.00900526	exposure
613	1e-200	rs73150455	7	A	G	CD36	0.171266	0.335915	0.0106477	exposure
614	1e-200	rs75736400	1	T	C	GSTM4	0.234668	0.330726	0.0104891	exposure
615	1e-200	rs450175	2	C	A	CYP1B1	0.481271	0.247319	0.00784386	exposure
616	1e-200	rs7068923	10	G	T	AKR1C2	0.487695	-0.247968	0.00786532	exposure
617	1e-200	rs150173195	12	C	G	ARF3	0.0676705	-0.499755	0.015852	exposure
618	1e-200	rs7660391	4	C	T	INPP4B	0.229335	-0.294757	0.00935169	exposure
619	1e-200	rs10002477	4	G	A	PPARGC1A	0.463353	0.247255	0.0078449	exposure
620	1e-200	rs77623927	5	A	G	RUFY1	0.0736406	-0.536006	0.0170078	exposure
621	1e-200	rs4804732	19	A	G	GCDH	0.351804	-0.276833	0.00878476	exposure
622	1e-200	rs4660373	1	T	C	PPT1	0.0856467	-0.4417	0.0140222	exposure
623	1e-200	rs146555182	12	A	G	OSBPL8	0.0207993	1.28549	0.0408136	exposure
624	1e-200	rs9980590	21	A	G	LSS	0.326137	-0.265988	0.00844617	exposure
625	1e-200	rs7762088	6	T	C	FAM120B	0.0901308	-0.434249	0.0137912	exposure
626	1e-200	rs11159267	14	A	G	SPTLC2	0.211583	0.303847	0.00965193	exposure
627	1e-200	rs4767293	12	G	A	ALDH2	0.357699	0.271826	0.00863515	exposure
628	1e-200	rs2839358	21	C	A	LSS	0.270284	0.277217	0.00880832	exposure
629	1e-200	rs58859854	18	T	C	KDSR	0.118337	0.382958	0.0121734	exposure
630	1e-200	rs72755904	1	A	G	DEGS1	0.0188098	1.06555	0.0338752	exposure
631	1e-200	rs1862336	19	T	C	PRKD2	0.225882	0.294978	0.00938603	exposure
632	1e-200	rs4447961	5	A	G	ARSB	0.177431	-0.35214	0.0112094	exposure
633	1e-200	rs6442038	3	A	G	SCAP	0.327709	-0.261827	0.00833454	exposure
634	1e-200	rs2142470	8	T	C	FDFT1	0.402871	0.275944	0.0087854	exposure
635	1e-200	rs711636	3	C	T	SUMF1	0.370401	-0.254389	0.00810106	exposure
636	1e-200	rs522160	18	T	C	VAPA	0.467645	0.247483	0.00788127	exposure
637	1e-200	rs58510074	4	C	T	UGT2B11	0.161542	-0.517641	0.0164889	exposure
638	1e-200	rs748483	4	G	A	DGKQ	0.125981	-0.415309	0.0132339	exposure
639	1e-200	rs950135	14	C	T	PRKD1	0.371701	0.267836	0.00853462	exposure
640	1e-200	rs17182788	21	A	G	LSS	0.220729	0.296478	0.00944959	exposure
641	1e-200	rs80237166	4	G	A	DGKQ	0.234402	0.290674	0.00926521	exposure
642	1e-200	rs1952234	1	T	C	RGL1	0.351736	0.257034	0.00819303	exposure
643	1e-200	rs6754395	2	C	T	CYP1B1	0.0590124	-0.524357	0.0167162	exposure
644	1e-200	rs1874275	12	A	G	ARF3	0.194707	-0.313954	0.010009	exposure
645	1e-200	rs947627	9	T	A	ST6GALNAC6	0.174582	-0.33821	0.0107943	exposure
646	1e-200	rs4815772	20	A	C	CDS2	0.0516809	-0.606709	0.0193648	exposure
647	1e-200	rs74181537	20	A	C	TRIB3	0.13665	0.384651	0.0122774	exposure
648	1e-200	rs61741553	5	T	C	GM2A	0.0285797	0.873123	0.0278749	exposure
649	1e-200	rs114693078	11	T	C	HSD17B12	0.156335	0.37154	0.0118643	exposure
650	1e-200	rs10020067	4	A	C	HSD17B11	0.353283	0.257323	0.00821718	exposure
651	1e-200	rs55695833	5	T	C	GM2A	0.0985581	0.449943	0.0143687	exposure
652	1e-200	rs7342	17	C	G	ACOX1	0.171691	-0.343547	0.0109778	exposure
653	1e-200	rs13265989	8	G	A	FDFT1	0.250382	-0.31473	0.0100618	exposure
654	1e-200	rs1783575	11	G	T	STARD10	0.203578	0.444762	0.0142248	exposure
655	1e-200	rs77389023	10	A	G	LIPA	0.145708	-0.355499	0.0113731	exposure
656	1e-200	rs7220130	17	C	G	ACOX1	0.279428	0.523479	0.0167546	exposure
657	1e-200	rs10213426	4	C	T	PPARGC1A	0.171227	-0.324888	0.0104051	exposure
658	1e-200	rs113889351	1	C	T	SCP2	0.0471248	-0.643684	0.0206203	exposure
659	1e-200	rs2609960	2	A	C	LCLAT1	0.201027	-0.3053	0.00978049	exposure
660	1e-200	rs801649	22	C	A	CERK	0.468719	-0.24715	0.00792242	exposure
661	1e-200	rs1991723	19	A	T	PLA2G4C	0.305838	0.266684	0.0085518	exposure
662	1e-200	rs1518983	2	C	T	ST3GAL5	0.423971	0.247284	0.00793245	exposure
663	1e-200	rs11667458	19	T	C	GCDH	0.179852	-0.322857	0.0103609	exposure
664	1e-200	rs7282126	21	G	C	LSS	0.312932	-0.263295	0.00845406	exposure
665	1e-200	rs8058185	16	C	G	DECR2	0.392334	0.268353	0.0086165	exposure
666	1e-200	rs79744765	3	T	C	SCAP	0.0228909	-0.902474	0.0289906	exposure
667	1e-200	rs12978304	19	T	C	CYP4F22	0.0242948	0.891085	0.0286384	exposure
668	1e-200	rs76935490	5	A	G	RUFY1	0.10413	0.40479	0.0130096	exposure
669	1e-200	rs12472404	2	C	G	PPP1CB	0.233493	-0.288165	0.00926705	exposure
670	1e-200	rs35246492	12	A	G	CERS5	0.0613647	0.625752	0.0201241	exposure
671	1e-200	rs11806551	1	A	C	FAAH	0.396721	0.262864	0.00845611	exposure
672	1e-200	rs509360	11	A	G	FADS2	0.364755	-0.264933	0.00852844	exposure
673	1e-200	rs45545934	4	C	T	HPGD	0.515772	0.245272	0.00789659	exposure
674	1e-200	rs12153431	5	C	T	SLC22A5	0.115867	0.379637	0.0122271	exposure
675	1e-200	rs34473055	16	C	G	MBTPS1	0.0760003	0.484286	0.0156001	exposure
676	1e-200	rs1766780	1	T	C	ARV1	0.128159	-0.364534	0.0117458	exposure
677	1e-200	rs8191620	8	A	C	FDFT1	0.0329344	-0.780588	0.0251537	exposure
678	1e-200	rs298251	2	G	A	GPD2	0.343921	-0.256863	0.00828071	exposure
679	1e-200	rs298450	1	C	G	PAFAH2	0.179654	-0.318419	0.0102661	exposure
680	1e-200	rs73152252	7	A	C	CD36	0.0689357	0.528132	0.0170277	exposure
681	1e-200	rs2681687	2	T	C	LCLAT1	0.315344	0.261215	0.00842252	exposure
682	1e-200	rs12297099	12	C	G	LTA4H	0.117737	-0.377216	0.0121655	exposure
683	1e-200	rs1644339	19	A	C	PRKD2	0.42869	0.246008	0.00793404	exposure
684	1e-200	rs2295811	10	T	C	CUBN	0.159419	-0.331865	0.0107101	exposure
685	1e-200	rs8049634	16	G	A	MBTPS1	0.246099	0.284745	0.00919387	exposure
686	1e-200	rs77587461	19	T	C	SLC44A2	0.0333589	-0.695054	0.0224446	exposure
687	1e-200	rs13108467	4	A	G	DGKQ	0.21067	-0.33145	0.0107045	exposure
688	1e-200	rs2297765	1	T	C	ALDH9A1	0.376784	0.254318	0.00821451	exposure
689	1e-200	rs2965285	19	G	A	MED16	0.0876724	0.509629	0.0164615	exposure
690	1e-200	rs761056	16	C	T	UBE2I	0.116179	0.433493	0.014006	exposure
691	1e-200	rs3760048	16	A	G	DECR2	0.0777381	0.507838	0.0164091	exposure
692	1e-200	rs673151	1	T	C	GSTM4	0.049317	0.62671	0.0202532	exposure
693	1e-200	rs9873767	3	T	C	PCCB	0.2804	0.271189	0.00876468	exposure
694	1e-200	rs12471227	2	A	G	LCLAT1	0.240295	0.283337	0.00916032	exposure
695	1e-200	rs12460104	19	T	C	GPX4	0.351875	0.296436	0.00958442	exposure
696	1e-200	rs61973304	13	T	C	MED4	0.0359488	0.668685	0.0216225	exposure
697	1e-200	rs10751216	11	T	C	STARD10	0.500511	-0.355587	0.0114983	exposure
698	1e-200	rs77438108	1	T	C	ACADM	0.0252255	-0.810915	0.0262245	exposure
699	1e-200	rs4660885	1	A	G	PIK3R3	0.451108	0.243664	0.00788023	exposure
700	1e-200	rs113264312	5	T	C	RUFY1	0.0748385	-0.463059	0.0149867	exposure
701	1e-200	rs12744461	1	G	A	ACP6	0.437401	0.357032	0.0115562	exposure
702	1e-200	rs11570054	11	A	G	NR1H3	0.0638466	0.520698	0.0168623	exposure
703	1e-200	rs12818490	12	A	G	ACACB	0.332594	-0.256481	0.00830762	exposure
704	1e-200	rs11591011	1	G	A	SLC44A5	0.360051	0.256502	0.0083085	exposure
705	1e-200	rs4795413	17	T	C	ORMDL3	0.0616086	0.538606	0.0174524	exposure
706	1e-200	rs72835015	17	C	A	PLD2	0.0963622	0.428437	0.0138931	exposure
707	1e-200	rs34393323	2	C	G	GPD2	0.44314	0.245028	0.00794655	exposure
708	1e-200	rs131756	22	C	T	CPT1B	0.465619	-0.435942	0.0141408	exposure
709	1e-200	rs112879517	1	G	A	GGPS1	0.110845	0.385042	0.0124905	exposure
710	1e-200	rs62242183	3	A	G	SACM1L	0.145019	0.348741	0.0113261	exposure
711	1e-200	rs11079922	17	C	T	ABCC3	0.16544	0.324946	0.0105538	exposure
712	1e-200	rs12106594	22	T	C	PISD	0.0587558	-0.518481	0.0168395	exposure
713	1e-200	rs73061622	19	T	C	HSD17B14	0.126472	-0.365113	0.0118594	exposure
714	1e-200	rs7568850	2	C	T	PPP1CB	0.492316	-0.241498	0.00784489	exposure
715	1e-200	rs3923861	13	C	T	MTMR6	0.177316	0.327795	0.0106499	exposure
716	1e-200	rs148507403	7	G	T	INSIG1	0.300991	0.305295	0.00992053	exposure
717	1e-200	rs111923673	12	C	T	CHPT1	0.0502336	-0.563266	0.0183043	exposure
718	1e-200	rs8140524	22	A	G	PISD	0.295929	-0.265256	0.008621	exposure
719	1e-200	rs269323	1	G	A	SCP2	0.407475	0.245012	0.00796661	exposure
720	1e-200	rs143031002	2	C	T	LCLAT1	0.0234867	1.20052	0.0390549	exposure
721	1e-200	rs1809231	2	C	G	CYP27A1	0.402428	0.251598	0.00818681	exposure
722	1e-200	rs117631331	11	A	G	NR1H3	0.0316073	0.792559	0.0257903	exposure
723	1e-200	rs11713867	3	A	G	PCCB	0.46711	0.262179	0.00853241	exposure
724	1e-200	rs146477151	2	C	T	LCLAT1	0.0377227	0.654772	0.0213114	exposure
725	1e-200	rs712269	17	A	G	SREBF1	0.442269	-0.243765	0.00793735	exposure
726	1e-200	rs7215354	17	A	G	ABCC3	0.30334	-0.268141	0.00873385	exposure
727	1e-200	rs6821137	4	C	G	BDH2	0.424346	0.35614	0.0116044	exposure
728	1e-200	rs1908814	8	C	A	FDFT1	0.41309	-0.268167	0.00873841	exposure
729	1e-200	rs28592650	8	G	C	FDFT1	0.143418	-0.3753	0.0122303	exposure
730	1e-200	rs4925109	17	A	G	SREBF1	0.361457	-0.25004	0.00814859	exposure
731	1e-200	rs7287604	22	T	C	COMT	0.183973	0.337827	0.0110184	exposure
732	1e-200	rs3027957	19	C	T	PRKD2	0.186759	-0.309486	0.0100965	exposure
733	1e-200	rs72797364	5	C	T	SLC22A5	0.0852779	-0.455455	0.01486	exposure
734	1e-200	rs6905207	6	T	C	TIAM2	0.481011	-0.24128	0.00787598	exposure
735	1e-200	rs34184369	1	G	T	SOAT1	0.353752	-0.250838	0.00818799	exposure
736	1e-200	rs2352423	6	G	A	TIAM2	0.375062	-0.250477	0.00817746	exposure
737	1e-200	rs56000661	17	C	A	ACOX1	0.301272	-0.261762	0.00854841	exposure
738	1e-200	rs2492777	1	T	C	SOAT1	0.264354	0.272286	0.00889394	exposure
739	1e-200	rs6717571	2	G	C	PPP1CB	0.287151	-0.265383	0.00866871	exposure
740	1e-200	rs8081550	17	C	T	PLD2	0.408087	0.258584	0.00844675	exposure
741	1e-200	rs13051243	21	C	G	CBR3	0.0632244	-0.498507	0.0162912	exposure
742	1e-200	rs2322681	3	G	T	SUMF1	0.312163	-0.279415	0.00913376	exposure
743	1e-200	rs5745327	1	A	T	ACADM	0.11295	-0.384591	0.0125786	exposure
744	1e-200	rs10875885	12	A	T	ARF3	0.368545	0.248505	0.00813053	exposure
745	1e-200	rs7249065	19	C	G	GPX4	0.0491051	-0.687465	0.0224956	exposure
746	1e-200	rs17324501	2	C	T	LCLAT1	0.233041	0.282955	0.00926098	exposure
747	1e-200	rs79856673	9	A	C	INPP5E	0.0968114	-0.460989	0.0150916	exposure
748	1e-200	rs381479	8	A	C	ASAH1	0.183415	0.308926	0.0101169	exposure
749	1e-200	rs8022045	14	C	T	SPTLC2	0.47846	0.246663	0.00807814	exposure
750	1e-200	rs13130034	4	C	T	DGKQ	0.0640522	0.488994	0.0160194	exposure
751	1e-200	rs73926312	2	G	T	CYP1B1	0.0183019	-1.05534	0.0345802	exposure
752	1e-200	rs6439610	3	G	A	PCCB	0.412188	0.243184	0.00796845	exposure
753	1e-200	rs28913876	1	A	G	SOAT1	0.0427725	-0.591538	0.0193859	exposure
754	1e-200	rs61791757	3	A	G	PCCB	0.204956	-0.296505	0.0097171	exposure
755	1e-200	rs6669967	1	A	G	SOAT1	0.224463	-0.288269	0.00944995	exposure
756	1e-200	rs36004722	19	G	A	CERS4	0.33802	-0.302534	0.0099218	exposure
757	1e-200	rs7502524	17	T	C	FASN	0.443626	0.394732	0.0129467	exposure
758	1e-200	rs10770105	11	C	G	SBF2	0.412766	0.243523	0.00799381	exposure
759	1e-200	rs602233	18	G	T	LPIN2	0.39357	0.244283	0.00801979	exposure
760	1e-200	rs2269381	22	C	G	CPT1B	0.0570716	-0.922686	0.0303079	exposure
761	1e-200	rs1476748	14	T	C	PTGR2	0.085886	0.438721	0.0144116	exposure
762	1e-200	rs16937624	11	G	A	HSD17B12	0.0591392	-0.555425	0.0182468	exposure
763	1e-200	rs1008705	8	C	T	ASAH1	0.310198	0.258904	0.00850804	exposure
764	1e-200	rs6671113	1	G	A	PPT1	0.397245	0.252124	0.0082889	exposure
765	1e-200	rs72752540	15	T	C	PEX11A	0.192855	0.302048	0.00994275	exposure
766	1e-200	rs112181005	11	A	G	NR1H3	0.138443	-0.360767	0.0118766	exposure
767	1e-200	rs12604451	18	T	C	OSBPL1A	0.357779	0.248907	0.00819702	exposure
768	1e-200	rs9834985	3	C	T	GPD1L	0.48988	-0.238255	0.00784873	exposure
769	1e-200	rs17462950	1	T	C	PPT1	0.0771584	0.454432	0.0149716	exposure
770	1e-200	rs2057655	5	A	G	SLC22A5	0.221316	0.286659	0.00945098	exposure
771	1e-200	rs34240139	14	C	G	NPC2	0.437904	-0.246506	0.00812813	exposure
772	1e-200	rs12299074	12	C	T	CHPT1	0.228344	-0.283865	0.00935997	exposure
773	1e-200	rs78641443	7	A	G	PON2	0.0682929	0.484982	0.0159948	exposure
774	1e-200	rs152263	5	C	T	GM2A	0.297681	-0.283681	0.00935726	exposure
775	1e-200	rs79167114	17	T	C	ACOX1	0.0403066	-0.607743	0.0200494	exposure
776	1e-200	rs183112	16	A	G	LPCAT2	0.152542	0.330158	0.0108919	exposure
777	1e-200	rs10192341	2	T	C	GLB1L	0.382219	-0.255872	0.00844147	exposure
778	1e-200	rs2293855	8	A	G	FDFT1	0.405021	0.264168	0.00871626	exposure
779	1e-200	rs8076273	17	C	G	PLD6	0.136149	0.422038	0.0139252	exposure
780	1e-200	rs7790002	7	A	G	INSIG1	0.354269	-0.310828	0.0102588	exposure
781	1e-200	rs6601872	10	G	A	AKR1C2	0.470936	-0.238912	0.00788565	exposure
782	1e-200	rs7361578	20	C	G	CRLS1	0.218589	0.290587	0.00959139	exposure
783	1e-200	rs7303805	12	G	A	SCARB1	0.402641	-0.245692	0.00811008	exposure
784	1e-200	rs827345	10	T	C	SGPL1	0.108191	0.382668	0.0126325	exposure
785	1e-200	rs138437542	17	T	C	PLD6	0.0220893	0.999437	0.032999	exposure
786	1e-200	rs255055	16	G	A	DPEP3	0.494941	-0.237667	0.00784743	exposure
787	1e-200	rs553689	1	G	T	GSTM4	0.474655	-0.260003	0.00858645	exposure
788	1e-200	rs4729189	7	T	A	PON2	0.21187	0.295562	0.00976146	exposure
789	1e-200	rs3817335	11	A	T	NR1H3	0.347903	0.249339	0.00823688	exposure
790	1e-200	rs9969423	8	C	A	FDFT1	0.494533	-0.261195	0.00862986	exposure
791	1e-200	rs17659728	5	G	A	GM2A	0.0924708	0.446951	0.0147719	exposure
792	1e-200	rs7074977	10	T	C	LIPA	0.164869	0.319245	0.0105545	exposure
793	1e-200	rs4352444	4	G	A	HSD17B11	0.243555	-0.277542	0.00917648	exposure
794	1e-200	rs862031	14	A	G	NPC2	0.341123	-0.255383	0.00844477	exposure
795	1e-200	rs2681677	2	T	C	LCLAT1	0.248574	-0.274557	0.00907967	exposure
796	1e-200	rs183670	5	A	G	AMACR	0.0990721	0.397636	0.0131501	exposure
797	1e-200	rs143144864	7	A	T	INSIG1	0.132784	-0.369938	0.0122343	exposure
798	1.5232e-200	rs2071511	10	T	C	LIPA	0.422612	-0.259734	0.00859634	exposure
799	1.6181e-200	rs12596953	16	T	C	NUDT7	0.215464	-0.35097	0.0116167	exposure
800	1.6779e-200	rs60104266	19	G	T	PRKD2	0.386768	-0.243759	0.00806846	exposure
801	2.8742e-200	rs739092	22	T	C	TSPO	0.321368	-0.29096	0.00963647	exposure
802	6.2291e-200	rs10833365	11	C	T	OSBPL5	0.225057	-0.325912	0.0108032	exposure
803	1.3989e-199	rs2540461	12	T	A	LTA4H	0.329336	0.251237	0.00833529	exposure
804	2.8164e-199	rs57312076	1	A	G	SLC44A5	0.371151	-0.248358	0.00824619	exposure
805	4.4533e-199	rs7557742	2	G	C	LCLAT1	0.13073	0.35873	0.0119167	exposure
806	4.6733e-199	rs4927176	1	C	T	DHCR24	0.420065	-0.240297	0.00798304	exposure
807	1.3902e-198	rs17032113	12	G	A	CHPT1	0.0812826	-0.433142	0.0144069	exposure
808	3.5969e-198	rs9848608	3	T	C	SUMF1	0.175151	0.310131	0.0103261	exposure
809	1.2936e-197	rs154487	5	C	T	SLC22A5	0.192028	0.299778	0.00999562	exposure
810	1.3171e-197	rs72670697	1	A	C	PPT1	0.036418	-0.677728	0.0225984	exposure
811	3.2599e-197	rs2839308	21	G	A	LSS	0.245894	-0.272553	0.00909722	exposure
812	4.0699e-197	rs79417255	1	T	C	SCP2	0.0350808	-0.695519	0.0232207	exposure
813	5.6599e-197	rs73008655	6	T	C	TIAM2	0.0407606	-0.599278	0.0200149	exposure
814	7.2367e-197	rs1553816	16	G	C	MBTPS1	0.285736	0.263814	0.00881337	exposure
815	8.8721e-197	rs2251021	3	A	G	SACM1L	0.460364	0.238412	0.00796651	exposure
816	1.1687e-196	rs35424804	11	T	C	ARNTL	0.48307	-0.237725	0.00794606	exposure
817	2.0643e-196	rs2970870	4	G	A	PPARGC1A	0.400673	-0.239024	0.0079946	exposure
818	2.974e-196	rs144643409	20	A	G	CPNE1	0.0136612	-1.25706	0.0420615	exposure
819	4.4139e-196	rs7817160	8	G	A	FDFT1	0.137804	-0.373235	0.0124941	exposure
820	6.4719e-196	rs145654874	2	C	T	POMC	0.0328254	0.696813	0.0233358	exposure
821	1.0378e-195	rs4659357	1	A	G	LDLRAP1	0.157966	-0.368024	0.0123315	exposure
822	2.4091e-195	rs7517655	1	A	G	PRKAB2	0.429462	-0.349942	0.0117366	exposure
823	4.7284e-195	rs1872166	3	A	G	SCAP	0.2846	-0.260517	0.00874409	exposure
824	1.045e-194	rs11736333	4	G	A	MED28	0.376754	-0.245273	0.00823981	exposure
825	1.8738e-194	rs114524163	2	G	A	LCLAT1	0.0159648	1.03883	0.0349216	exposure
826	4.3121e-194	rs11574903	9	A	G	INPP5E	0.221752	-0.353315	0.0118884	exposure
827	5.5362e-194	rs11601607	11	T	G	MED19	0.0843936	-0.431224	0.014514	exposure
828	5.7716e-194	rs11720263	3	C	T	B3GALNT1	0.291014	-0.257136	0.00865502	exposure
829	1.3347e-193	rs72999431	3	T	A	SUMF1	0.339987	-0.294139	0.00990992	exposure
830	2.4034e-193	rs1651892	19	C	T	MED16	0.493203	-0.337565	0.0113806	exposure
831	2.7552e-193	rs12714234	2	A	G	PLB1	0.421302	0.256167	0.00863762	exposure
832	2.8892e-193	rs4812975	20	G	A	PLTP	0.267513	0.262979	0.00886779	exposure
833	3.2151e-193	rs12929400	16	G	A	GDE1	0.119813	-0.358464	0.0120892	exposure
834	4.7853e-193	rs75901564	2	A	G	LPIN1	0.06675	-0.481984	0.0162621	exposure
835	6.3999e-193	rs436075	16	C	T	DECR2	0.438626	0.293697	0.00991254	exposure
836	6.3999e-193	rs2895073	10	T	C	AKR1C3	0.386995	0.23881	0.00806011	exposure
837	1.1929e-192	rs8182325	17	T	C	ALOX15	0.123676	-0.371831	0.0125586	exposure
838	2.249e-192	rs11703808	22	A	G	PISD	0.368353	-0.241155	0.00815098	exposure
839	7.305e-192	rs10887941	10	A	G	LIPA	0.204281	0.288656	0.00976955	exposure
840	1.0793e-191	rs6876210	5	C	T	RUFY1	0.19943	-0.290351	0.00983142	exposure
841	2.9828e-191	rs12946653	17	A	G	ABCC3	0.249962	0.268359	0.00909722	exposure
842	4.3271e-191	rs11964892	6	A	G	NFYA	0.102552	0.381592	0.0129413	exposure
843	4.3527e-191	rs111767800	2	A	C	CYP27A1	0.0415324	0.639109	0.021675	exposure
844	4.6723e-191	rs17660462	7	G	T	AKR1B1	0.225423	0.291325	0.00988087	exposure
845	1.166e-190	rs17260734	7	A	T	CD36	0.496622	0.231281	0.00785263	exposure
846	2.3516e-190	rs4938355	11	G	A	PAFAH1B2	0.159349	0.462319	0.0157097	exposure
847	2.8732e-190	rs148021856	5	T	C	RUFY1	0.0698532	-0.455812	0.0154923	exposure
848	3.0656e-190	rs61800424	1	G	C	ALDH9A1	0.487769	-0.23382	0.00794771	exposure
849	3.6366e-190	rs35841454	20	T	C	TRIB3	0.14286	-0.354096	0.0120384	exposure
850	6.1055e-190	rs7591344	2	C	T	LPIN1	0.4969	-0.230437	0.00783899	exposure
851	1.2082e-189	rs117125910	12	A	G	OSBPL8	0.0309521	1.10875	0.0377466	exposure
852	3.7126e-189	rs7540303	1	C	T	SOAT1	0.381615	0.237116	0.008083	exposure
853	1.019e-188	rs248458	5	A	G	GM2A	0.313146	0.28743	0.00980964	exposure
854	1.6581e-188	rs72790168	5	T	C	GM2A	0.0697569	0.493463	0.0168509	exposure
855	1.8754e-188	rs239511	6	A	G	ELOVL4	0.444117	0.230991	0.00788909	exposure
856	2.7131e-188	rs689470	1	A	G	PTGS2	0.0235354	-0.774304	0.0264564	exposure
857	3.1596e-188	rs7135117	12	C	T	SCARB1	0.0388434	0.624653	0.0213469	exposure
858	9.0123e-188	rs72837605	2	C	T	MCEE	0.367763	0.238017	0.00814392	exposure
859	1.9851e-187	rs10918252	1	T	C	ALDH9A1	0.0580289	-0.497902	0.017052	exposure
860	3.0773e-187	rs59751564	2	T	C	AGPS	0.186981	0.294934	0.0101059	exposure
861	3.0954e-187	rs10426053	19	A	G	CERS4	0.306072	0.300749	0.0103052	exposure
862	4.2684e-187	rs28824895	1	C	A	LPGAT1	0.305122	-0.248975	0.00853444	exposure
863	4.3186e-187	rs2632222	12	C	A	OSBPL8	0.317386	0.360499	0.0123574	exposure
864	7.5648e-187	rs6422373	8	G	T	FDFT1	0.448222	-0.251155	0.00861496	exposure
865	2.9792e-186	rs9652441	15	A	G	PLA2G4B	0.29069	0.251771	0.00865004	exposure
866	4.5585e-186	rs28371817	4	G	A	CBR4	0.153601	-0.316879	0.0108924	exposure
867	6.6562e-186	rs12922255	16	T	C	MBTPS1	0.310288	0.251984	0.0086655	exposure
868	1.976e-185	rs62493569	8	A	G	FDFT1	0.388776	0.255822	0.00880885	exposure
869	4.95e-185	rs2183933	10	T	C	LIPA	0.31241	-0.245843	0.00847451	exposure
870	5.1854e-185	rs2384361	2	T	C	HADHA	0.230006	-0.309988	0.0106863	exposure
871	5.4955e-185	rs1295685	5	A	G	SLC22A5	0.231084	0.282066	0.00972425	exposure
872	5.5598e-185	rs2409807	8	A	G	FDFT1	0.358523	0.259167	0.00893498	exposure
873	6.8128e-185	rs61750009	2	A	C	GLB1L	0.0370292	-0.658298	0.0227009	exposure
874	1.0966e-184	rs2108464	14	G	A	ACOT4	0.312002	-0.359951	0.0124197	exposure
875	1.1689e-184	rs116801276	21	T	C	LSS	0.054058	-0.555857	0.0191806	exposure
876	2.3042e-184	rs11746729	5	A	G	SLC22A5	0.405777	-0.25735	0.00888737	exposure
877	3.7714e-184	rs17643734	7	G	A	AHR	0.0617738	0.477504	0.0164998	exposure
878	5.8238e-184	rs656510	18	T	G	VAPA	0.481303	-0.227741	0.00787359	exposure
879	5.9603e-184	rs9671903	14	T	A	GALC	0.427817	0.234781	0.00811715	exposure
880	8.8875e-184	rs2103518	6	C	T	FAM120B	0.366748	-0.238109	0.00823615	exposure
881	1.229e-183	rs77719114	5	T	C	SLC22A5	0.0501803	-0.58823	0.0203547	exposure
882	3.6874e-183	rs55811257	7	T	A	CYP51A1	0.387063	-0.466317	0.0161573	exposure
883	4.1632e-183	rs62131221	19	A	G	GPX4	0.167157	0.377599	0.0130853	exposure
884	4.7824e-183	rs28584133	16	C	A	NUDT7	0.139008	0.399147	0.0138342	exposure
885	1.6835e-182	rs116747058	4	C	T	DGKQ	0.0601196	0.488125	0.0169438	exposure
886	1.8356e-182	rs4925363	20	C	G	OSBPL2	0.0695626	-0.447485	0.0155348	exposure
887	3.23e-182	rs10402122	19	A	G	MED29	0.3303	-0.240486	0.00835439	exposure
888	8.2131e-182	rs4985733	17	A	G	PLD6	0.228234	0.329478	0.0114587	exposure
889	1.0765e-181	rs12597885	16	G	C	GDE1	0.197399	0.283716	0.00987042	exposure
890	1.1016e-181	rs78865432	16	A	G	NUDT7	0.039526	0.734757	0.0255627	exposure
891	3.4206e-181	rs9329248	8	A	C	FDFT1	0.1967	-0.309491	0.0107822	exposure
892	3.75e-181	rs2245133	6	C	T	MED23	0.16889	-0.300435	0.0104679	exposure
893	4.5592e-181	rs144754510	10	A	G	LIPA	0.203779	-0.282795	0.00985565	exposure
894	5.8033e-181	rs6065912	20	A	G	PLTP	0.128543	0.336736	0.0117389	exposure
895	7.5147e-181	rs4841569	8	A	G	FDFT1	0.409281	-0.253638	0.00884487	exposure
896	9.4548e-181	rs695186	11	T	C	FADS2	0.228447	0.297183	0.0103661	exposure
897	1.289e-180	rs6698506	1	G	A	DEGS1	0.20527	0.279696	0.00975988	exposure
898	2.717e-180	rs12508269	4	C	T	BDH2	0.109315	0.52831	0.018452	exposure
899	3.5776e-180	rs489520	18	G	A	KDSR	0.0787891	0.418066	0.0146064	exposure
900	1.7575e-179	rs2384942	19	C	G	GPX4	0.298547	-0.301962	0.0105705	exposure
901	3.1312e-179	rs7856092	9	A	G	INPP5E	0.205814	0.345586	0.0121061	exposure
902	4.0496e-179	rs12135682	1	G	A	SOAT1	0.22607	-0.268079	0.00939402	exposure
903	5.9043e-179	rs4239611	19	T	G	CYP4F3	0.378669	-0.231426	0.00811339	exposure
904	1.2402e-178	rs17717246	17	C	T	ABCC3	0.326245	-0.260328	0.00913495	exposure
905	1.4887e-178	rs41562612	19	A	G	PLA2G4C	0.047976	-0.569193	0.0199777	exposure
906	1.6781e-178	rs873786	4	T	C	DGKQ	0.0736772	0.463478	0.0162695	exposure
907	3.8141e-178	rs146810429	6	A	G	FAM120B	0.134954	-0.354443	0.0124547	exposure
908	5.7484e-178	rs115071980	1	T	C	SLC44A5	0.040688	0.623302	0.0219131	exposure
909	8.0438e-178	rs72704271	4	T	C	CBR4	0.0323947	0.669276	0.0235391	exposure
910	9.4878e-178	rs2681676	2	T	C	LCLAT1	0.3036	-0.242515	0.00853132	exposure
911	2.2848e-176	rs7000333	8	C	T	CPNE3	0.391603	-0.227589	0.00803789	exposure
912	2.3505e-176	rs6988241	8	T	C	FDFT1	0.101816	-0.404879	0.0142999	exposure
913	2.818e-176	rs56390241	1	G	T	THEM4	0.165092	0.301268	0.0106428	exposure
914	3.1563e-176	rs2946394	4	A	G	PPARGC1A	0.486452	-0.222161	0.00784933	exposure
915	4.262e-176	rs11169596	12	C	T	CERS5	0.314757	-0.296764	0.0104891	exposure
916	5.4644e-175	rs11057853	12	C	T	SCARB1	0.418491	-0.227413	0.00806364	exposure
917	7.7549e-175	rs2842972	6	C	T	ACAT2	0.421058	0.2268	0.00804534	exposure
918	9.9973e-175	rs4757476	11	G	A	PIK3C2A	0.317862	0.260487	0.00924329	exposure
919	1.1447e-174	rs631043	11	A	G	ACER3	0.0338885	0.636275	0.022582	exposure
920	1.2112e-174	rs1105355	16	C	A	MBTPS1	0.465444	-0.224222	0.00795844	exposure
921	2.3298e-174	rs11695074	2	A	C	LPIN1	0.195489	0.278567	0.00989541	exposure
922	1.1861e-173	rs140742568	17	A	G	ACOX1	0.0158284	-1.0052	0.035781	exposure
923	1.4524e-173	rs9333471	1	C	T	ALDH9A1	0.285148	0.246969	0.00879324	exposure
924	1.8811e-173	rs25678	21	C	G	CBR1	0.142798	-0.314924	0.0112165	exposure
925	1.1284e-172	rs36209093	1	C	T	GSTM4	0.353189	0.484833	0.0173074	exposure
926	1.2483e-172	rs28670348	4	G	A	INPP4B	0.0655793	-0.445489	0.0159051	exposure
927	2.6608e-172	rs5763483	22	C	A	MTMR3	0.188483	0.314113	0.0112253	exposure
928	2.7364e-172	rs113637408	22	T	C	ARSA	0.0295168	-0.886237	0.0316725	exposure
929	4.5051e-172	rs7549418	1	C	T	ALDH9A1	0.138514	-0.322004	0.0115152	exposure
930	7.9295e-172	rs7686353	4	T	C	ABCG2	0.377293	-0.226645	0.00811088	exposure
931	1.2686e-171	rs2738820	6	C	A	FAM120B	0.416198	-0.22466	0.0080447	exposure
932	1.4108e-171	rs148358468	2	A	G	CYP27A1	0.0426459	-0.59372	0.021263	exposure
933	1.5003e-171	rs314	8	A	G	LPL	0.279649	0.244161	0.00874477	exposure
934	1.5003e-171	rs4652445	1	C	T	SOAT1	0.426922	0.22266	0.00797476	exposure
935	1.9187e-171	rs55986679	8	T	A	EPHX2	0.189581	0.279979	0.0100308	exposure
936	2.6681e-171	rs7671502	4	A	G	DGKQ	0.35441	-0.228911	0.00820471	exposure
937	9.4218e-171	rs118107491	19	T	C	SIN3B	0.0699944	-0.439502	0.0157784	exposure
938	1.013e-170	rs79548677	3	G	A	GPD1L	0.0549857	-0.493804	0.0177295	exposure
939	1.6182e-170	rs11784941	8	A	G	FDFT1	0.273045	-0.270177	0.00970624	exposure
940	2.3903e-170	rs7120753	11	A	T	HSD17B12	0.451918	0.329634	0.0118482	exposure
941	2.4037e-170	rs1050800	2	T	C	LPIN1	0.153031	0.303304	0.0109019	exposure
942	3.2654e-170	rs7558110	2	C	T	CYP27A1	0.0545784	0.481373	0.0173091	exposure
943	4.7683e-170	rs6073978	20	T	C	PLTP	0.167246	0.292903	0.0105373	exposure
944	2.2625e-169	rs142195495	17	T	C	INPP5K	0.0743998	-0.491824	0.0177294	exposure
945	2.7941e-169	rs2716639	2	A	G	LPIN1	0.236154	-0.261494	0.00942901	exposure
946	9.685e-169	rs13058113	22	T	G	EP300	0.269459	0.245407	0.00886317	exposure
947	2.2991e-168	rs3764037	12	T	G	LTA4H	0.493016	-0.217546	0.0078659	exposure
948	3.1176e-168	rs3124595	9	T	A	INPP5E	0.507815	0.266985	0.0096572	exposure
949	3.2229e-168	rs17676191	17	G	A	ORMDL3	0.0824904	0.395157	0.014294	exposure
950	4.7743e-168	rs13252698	8	T	C	LPL	0.298939	-0.237356	0.00859033	exposure
951	6.0232e-168	rs12131828	1	A	G	GSTM4	0.0572134	-0.566605	0.0205127	exposure
952	5.2798e-167	rs10086521	8	T	C	FDFT1	0.38575	0.244296	0.00886936	exposure
953	2.1288e-166	rs77609436	4	T	C	DGKQ	0.0457134	-0.52037	0.0189274	exposure
954	2.8033e-166	rs2330590	21	T	G	LSS	0.342534	-0.227365	0.00827295	exposure
955	7.0631e-166	rs61798714	1	T	C	SLC44A5	0.234607	0.259131	0.00944029	exposure
956	8.9955e-166	rs4705959	5	C	T	SLC22A5	0.242376	-0.251858	0.00917835	exposure
957	1.1393e-165	rs78867821	8	A	G	FDFT1	0.0553756	-0.530688	0.0193456	exposure
958	1.307e-165	rs4782888	16	A	C	MBTPS1	0.0628547	0.450147	0.0164124	exposure
959	1.3287e-165	rs78911274	2	A	G	POMC	0.040665	0.550799	0.0200828	exposure
960	2.512e-165	rs10901263	9	A	G	MED22	0.262316	-0.266891	0.00973944	exposure
961	6.0084e-165	rs138915	22	G	A	TSPO	0.253337	0.26626	0.00972759	exposure
962	6.7045e-165	rs35308766	10	G	T	AKR1C2	0.0181311	0.960158	0.0350839	exposure
963	8.302e-165	rs1672461	15	C	T	PLA2G4B	0.393134	-0.220332	0.00805322	exposure
964	1.2384e-164	rs7529481	1	A	G	PPT1	0.190183	0.274989	0.0100562	exposure
965	1.2867e-164	rs4082190	17	C	T	ORMDL3	0.236649	-0.252605	0.00923816	exposure
966	1.8267e-164	rs140458305	7	C	T	PON2	0.458813	-0.215893	0.00789928	exposure
967	2.4682e-164	rs2271594	2	T	C	GLB1L	0.240921	-0.252821	0.00925414	exposure
968	2.6501e-164	rs7311091	12	T	C	ARF3	0.072021	-0.423407	0.0154998	exposure
969	3.1227e-164	rs73597575	16	T	C	DPEP3	0.092889	-0.370094	0.013551	exposure
970	6.0181e-164	rs111234457	6	A	G	SYNJ2	0.0378455	0.618937	0.0226822	exposure
971	6.287e-164	rs10426064	19	G	T	PLA2G4C	0.51744	0.214804	0.00787241	exposure
972	1.2242e-163	rs6721359	2	A	G	GRHL1	0.185576	-0.304002	0.0111515	exposure
973	1.358e-163	rs7558593	2	A	T	PRKD3	0.0424047	-0.53791	0.0197345	exposure
974	1.5146e-163	rs3813563	14	C	T	ACOT4	0.448913	0.319915	0.0117385	exposure
975	3.3224e-163	rs3806189	1	C	G	DUSP23	0.19465	0.292022	0.0107263	exposure
976	3.6055e-163	rs57823393	3	A	G	GLYCTK	0.199106	0.269058	0.00988394	exposure
977	3.7458e-163	rs13401333	2	C	T	POMC	0.383063	0.221006	0.00811916	exposure
978	1.2758e-162	rs6554238	4	T	C	SRD5A3	0.236843	0.254725	0.00937345	exposure
979	1.4858e-162	rs78886054	1	C	A	ACADM	0.0809339	-0.409825	0.015084	exposure
980	2.2711e-162	rs11814726	10	T	C	SGPL1	0.0743568	0.418582	0.0154151	exposure
981	2.491e-162	rs837616	19	G	A	HSD17B14	0.288469	-0.236113	0.00869645	exposure
982	2.5597e-162	rs10766383	11	T	G	PIK3C2A	0.284125	0.259383	0.00955381	exposure
983	2.5737e-162	rs115795306	4	T	C	HSD17B13	0.072888	0.441908	0.0162768	exposure
984	2.8229e-162	rs6875133	5	C	G	RUFY1	0.230466	0.293146	0.0107988	exposure
985	3.4895e-162	rs9894565	17	A	G	PLD6	0.286313	0.28714	0.0105806	exposure
986	4.1976e-162	rs248437	5	A	G	GM2A	0.478975	0.233656	0.008612	exposure
987	5.3893e-162	rs7010927	8	T	C	FDFT1	0.181163	0.302972	0.0111706	exposure
988	5.7211e-162	rs35980278	4	A	C	SRD5A3	0.0384276	0.569115	0.020985	exposure
989	1.23e-161	rs2064821	6	C	T	FIG4	0.40211	0.217381	0.00802381	exposure
990	2.0591e-161	rs17515264	8	C	T	ASAH1	0.108421	-0.342583	0.0126542	exposure
991	3.1769e-161	rs10420542	19	T	C	CYP4F3	0.254812	-0.244666	0.00904274	exposure
992	3.3356e-161	rs6547894	2	A	G	PPP1CB	0.188775	-0.27486	0.0101593	exposure
993	8.2845e-161	rs72760566	9	T	C	CRAT	0.117997	-0.331141	0.0122548	exposure
994	1.8647e-160	rs142954753	7	C	A	INSIG1	0.218368	-0.272923	0.0101115	exposure
995	3.1838e-160	rs3936096	2	G	C	PPP1CB	0.293399	-0.233123	0.00864328	exposure
996	3.2533e-160	rs55763047	2	A	G	ST3GAL5	0.150636	-0.296694	0.0110006	exposure
997	3.7236e-160	rs12587525	14	G	A	SPTLC2	0.468657	0.216997	0.00804709	exposure
998	6.7796e-160	rs10737515	1	A	G	ALDH9A1	0.486504	-0.21463	0.00796592	exposure
999	1.8385e-159	rs17418275	9	C	T	PTGES	0.0410125	0.605311	0.0224967	exposure
1000	2.3555e-159	rs1794442	4	A	G	LRPAP1	0.289342	0.262409	0.00975588	exposure
1001	3.3429e-159	rs4933503	10	G	T	LIPA	0.171286	0.283233	0.0105351	exposure
1002	3.3609e-159	rs9892853	17	T	C	ORMDL3	0.0880266	0.373382	0.0138885	exposure
1003	4.8989e-159	rs6991234	8	T	C	FDFT1	0.235428	-0.271955	0.0101211	exposure
1004	7.3735e-159	rs112087419	11	A	G	ACAT1	0.167233	0.415705	0.0154796	exposure
1005	7.7809e-159	rs79776349	12	C	T	CERS5	0.0389493	0.797352	0.029693	exposure
1006	1.4438e-158	rs4949006	10	C	T	ALOX5	0.400973	-0.215043	0.00801504	exposure
1007	2.0693e-158	rs10001607	4	T	C	SRD5A3	0.462191	-0.213881	0.00797575	exposure
1008	2.579e-158	rs11057885	12	A	G	SCARB1	0.3763	0.219649	0.00819325	exposure
1009	4.4826e-158	rs13273857	8	T	A	FDFT1	0.401669	-0.235185	0.00877959	exposure
1010	6.3866e-158	rs5753472	22	G	A	PISD	0.411665	-0.230306	0.0086017	exposure
1011	7.3028e-158	rs10109025	8	G	C	FDFT1	0.410544	-0.235659	0.00880328	exposure
1012	9.6503e-158	rs3796407	4	A	G	PPARGC1A	0.242174	-0.245379	0.00916988	exposure
1013	1.0628e-157	rs4975311	4	A	G	INPP4B	0.294352	-0.231826	0.00866462	exposure
1014	1.3381e-157	rs151313	2	A	T	CYP1B1	0.316681	0.226286	0.00846018	exposure
1015	2.0648e-157	rs2413060	22	G	T	PISD	0.24443	-0.247746	0.00926818	exposure
1016	2.9872e-157	rs17264390	11	C	T	OSBPL5	0.243151	0.304316	0.0113903	exposure
1017	3.0518e-157	rs9480942	6	T	C	SMPD2	0.311573	-0.228218	0.00854233	exposure
1018	3.6411e-157	rs78700484	5	A	G	RUFY1	0.0593862	-0.455049	0.0170369	exposure
1019	3.8207e-157	rs887522	4	C	T	PPARGC1A	0.138432	0.304393	0.0113971	exposure
1020	7.3354e-157	rs2290708	2	T	C	CYP27A1	0.243282	0.244321	0.00915624	exposure
1021	9.9469e-157	rs11111979	12	C	G	TXNRD1	0.462565	0.210868	0.00790594	exposure
1022	1.1128e-156	rs55796339	4	C	T	DGKQ	0.162323	-0.363494	0.0136304	exposure
1023	1.5087e-156	rs55984449	21	G	A	CBR3	0.0971322	-0.362748	0.0136083	exposure
1024	3.413e-156	rs4985752	17	T	C	PLD6	0.448175	0.256919	0.0096492	exposure
1025	4.1352e-156	rs12961563	18	A	G	PIK3C3	0.13253	-0.453681	0.0170438	exposure
1026	4.576e-156	rs77617917	20	A	G	PLTP	0.076494	0.404115	0.0151838	exposure
1027	6.4702e-156	rs74649132	3	G	T	B3GNT5	0.0648443	0.432154	0.0162452	exposure
1028	6.5745e-156	rs77532195	14	T	C	SPTLC2	0.0509361	0.476195	0.0179011	exposure
1029	6.6804e-156	rs7207856	17	T	A	PLD6	0.1896	0.325733	0.0122453	exposure
1030	6.7161e-156	rs8066388	17	T	C	ALOX15	0.0932925	-0.369882	0.0139052	exposure
1031	1.5827e-155	rs80347203	16	C	T	NUDT7	0.0144618	1.20898	0.0455047	exposure
1032	1.5827e-155	rs2099171	10	C	T	ALOX5	0.315427	-0.225086	0.00847204	exposure
1033	2.4876e-155	rs3118667	9	C	T	MED22	0.495967	-0.228587	0.00860931	exposure
1034	3.1937e-155	rs11665602	18	G	A	LPIN2	0.37989	-0.228474	0.00860813	exposure
1035	4.1659e-155	rs174532	11	A	G	FADS2	0.275533	-0.245402	0.00924935	exposure
1036	5.7604e-155	rs79255915	2	C	T	LCLAT1	0.0482511	0.500522	0.0188737	exposure
1037	1.5216e-154	rs6121037	20	C	G	CPNE1	0.0956857	0.354386	0.0133816	exposure
1038	2.0805e-154	rs2284230	14	T	C	SPTLC2	0.205427	-0.257452	0.00972582	exposure
1039	4.6308e-154	rs74446825	2	A	G	CYP27A1	0.0507237	-0.587362	0.0222141	exposure
1040	4.6308e-154	rs9837864	3	A	G	SUMF1	0.214865	-0.253419	0.00958436	exposure
1041	6.2622e-154	rs6921289	6	T	G	FAM120B	0.0392168	-0.539503	0.0204129	exposure
1042	9.3625e-154	rs248803	5	T	C	SRD5A1	0.145623	0.432936	0.0163902	exposure
1043	1.1089e-153	rs6439677	3	G	T	PCCB	0.409317	-0.211436	0.00800651	exposure
1044	2.136e-153	rs184596924	16	T	C	GDE1	0.0194324	-0.833702	0.0316	exposure
1045	2.3245e-153	rs7082	4	C	T	SCD5	0.219758	-0.262769	0.0099609	exposure
1046	2.8412e-153	rs11581518	1	G	A	CPT2	0.194553	-0.26226	0.00994454	exposure
1047	3.3822e-153	rs131715	22	A	G	ARSA	0.436582	0.213913	0.00811329	exposure
1048	4.7668e-153	rs2080140	7	T	C	SUMF2	0.407301	0.211162	0.00801287	exposure
1049	7.4647e-153	rs72726452	4	C	T	INPP4B	0.0452178	-0.500632	0.0190096	exposure
1050	1.7259e-152	rs11078382	17	A	G	PLD6	0.0256046	0.813288	0.0309188	exposure
1051	2.0863e-152	rs56108418	1	T	C	ALDH9A1	0.327131	0.224032	0.0085193	exposure
1052	3.113e-152	rs79828056	14	A	T	GALC	0.196654	-0.26036	0.00990662	exposure
1053	3.4952e-152	rs114727537	2	C	T	CYP27A1	0.0430917	-0.651716	0.0248018	exposure
1054	7.5732e-152	rs3813686	6	C	A	ACOT13	0.120368	0.320769	0.0122208	exposure
1055	1.1471e-151	rs61871744	10	C	T	PLEKHA1	0.226564	-0.248017	0.0094548	exposure
1056	1.2477e-151	rs243864	16	G	T	LPCAT2	0.240558	-0.241169	0.00919483	exposure
1057	1.3786e-151	rs9423585	10	A	G	AKR1C3	0.227061	0.247762	0.00944753	exposure
1058	1.7279e-151	rs839765	1	G	A	MED8	0.336569	-0.246002	0.00938352	exposure
1059	2.4306e-151	rs79685578	12	T	C	CHPT1	0.0569597	0.479632	0.0183041	exposure
1060	3.5093e-151	rs4903144	14	C	G	ACOT4	0.389192	0.310724	0.0118645	exposure
1061	3.5463e-151	rs4765180	12	T	C	SCARB1	0.43723	-0.210533	0.00803903	exposure
1062	3.7569e-151	rs34655157	12	A	G	PLEKHA5	0.0329217	-0.582863	0.022258	exposure
1063	3.9385e-151	rs5998165	22	A	G	PISD	0.107933	-0.33276	0.0127081	exposure
1064	7.7855e-151	rs7429119	3	T	C	EHHADH	0.167894	-0.279253	0.0106752	exposure
1065	9.5503e-151	rs34199130	2	T	C	FHL2	0.2418	0.24128	0.00922627	exposure
1066	2.502e-150	rs2409773	8	C	T	FDFT1	0.325129	0.240091	0.0091938	exposure
1067	3.2497e-150	rs112592904	17	A	G	ORMDL3	0.097668	0.348996	0.0133692	exposure
1068	4.2425e-150	rs2256332	3	A	G	GLYCTK	0.391447	-0.210138	0.00805308	exposure
1069	6.0209e-150	rs10423446	19	G	A	PLA2G4C	0.281928	0.228259	0.00875197	exposure
1070	6.0842e-150	rs661404	6	A	G	ECI2	0.383969	-0.234978	0.00900977	exposure
1071	1.2376e-149	rs78480778	11	A	G	HSD17B12	0.156811	-0.309796	0.0118909	exposure
1072	1.6749e-149	rs17150758	7	G	A	OSBPL3	0.164005	0.277363	0.0106507	exposure
1073	1.9791e-149	rs17259716	18	T	G	OSBPL1A	0.058327	0.44865	0.0172323	exposure
1074	2.042e-149	rs7502233	17	G	A	ORMDL3	0.341305	-0.216927	0.00833248	exposure
1075	2.8212e-149	rs2236617	21	C	G	LSS	0.347659	0.215176	0.00826911	exposure
1076	3.8768e-149	rs111477421	12	G	A	ACACB	0.0366571	-0.558081	0.021457	exposure
1077	4.0208e-149	rs12129401	1	A	G	SOAT1	0.474767	0.206173	0.00792726	exposure
1078	7.2796e-149	rs885070	9	G	A	PTGDS	0.461699	0.301629	0.0116077	exposure
1079	9.3451e-149	rs7349028	22	T	C	CERK	0.195114	-0.259322	0.0099833	exposure
1080	1.1388e-148	rs11701999	21	T	C	LSS	0.0991168	0.344021	0.0132478	exposure
1081	1.3876e-148	rs4407562	4	C	T	SRD5A3	0.3918	0.210122	0.00809391	exposure
1082	1.6218e-148	rs2513278	11	C	T	CPT1A	0.159043	-0.278985	0.0107491	exposure
1083	2.2854e-148	rs61477982	2	T	G	ST3GAL5	0.0523883	0.457679	0.0176429	exposure
1084	4.0256e-148	rs7914598	10	A	T	PHYH	0.256987	0.233647	0.00901438	exposure
1085	4.0888e-148	rs429918	5	A	G	SLC22A5	0.223588	0.245016	0.00945321	exposure
1086	6.4892e-148	rs1293312	8	G	A	FDFT1	0.384644	-0.232577	0.00897948	exposure
1087	7.2737e-148	rs13031864	2	A	G	PLB1	0.34315	-0.235462	0.00909239	exposure
1088	1.3692e-147	rs56056537	5	A	G	SLC22A5	0.130977	-0.327766	0.0126687	exposure
1089	1.4271e-147	rs2049691	2	G	A	PPP1CB	0.385391	-0.21154	0.0081769	exposure
1090	1.7557e-147	rs4871419	8	A	G	ENPP2	0.263839	0.231918	0.00896727	exposure
1091	5.4543e-147	rs12143152	1	T	C	FAAH	0.378272	-0.210376	0.00814819	exposure
1092	1.1904e-146	rs2790056	1	T	G	ALDH9A1	0.468794	-0.205967	0.00798679	exposure
1093	1.5896e-146	rs148436209	2	T	C	FHL2	0.0258512	0.658987	0.0255643	exposure
1094	1.9744e-146	rs441517	8	A	G	ASAH1	0.293998	0.222374	0.0086295	exposure
1095	2.0471e-146	rs10211237	2	A	G	CYP1B1	0.243607	0.237212	0.00920582	exposure
1096	2.4523e-146	rs73050574	1	T	A	SOAT1	0.0979352	0.34449	0.0133727	exposure
1097	2.6224e-146	rs7308581	12	T	G	PLEKHA5	0.0595037	-0.433699	0.0168376	exposure
1098	2.7756e-146	rs79067849	2	T	C	LCLAT1	0.0164729	1.00479	0.0390122	exposure
1099	3.9619e-146	rs900641	5	G	T	ALDH7A1	0.109744	0.476745	0.0185201	exposure
1100	6.3004e-146	rs146459536	17	T	C	ORMDL3	0.0570887	0.488325	0.0189832	exposure
1101	7.1665e-146	rs11545737	14	G	A	ACOT4	0.211516	0.379611	0.0147599	exposure
1102	1.3641e-145	rs7110260	11	T	C	INPPL1	0.0627419	-0.416591	0.0162136	exposure
1103	1.8479e-145	rs2875906	8	A	C	ENPP2	0.391879	-0.207535	0.00808093	exposure
1104	1.896e-145	rs3788427	22	T	C	PISD	0.160046	-0.279735	0.0108927	exposure
1105	2.1015e-145	rs2857802	9	C	T	GBA2	0.38425	0.207555	0.00808321	exposure
1106	7.03e-145	rs62081248	18	G	A	VAPA	0.469159	-0.203654	0.00794591	exposure
1107	7.7901e-145	rs6518765	22	C	A	PISD	0.333761	0.218787	0.00853756	exposure
1108	1.7165e-144	rs4526432	9	C	T	PNPLA7	0.465306	-0.219584	0.00857908	exposure
1109	2.1179e-144	rs9769991	7	T	C	INSIG1	0.344962	0.22509	0.00879693	exposure
1110	2.1398e-144	rs117224299	13	A	G	ALOX5AP	0.0624729	0.424134	0.0165762	exposure
1111	2.2755e-144	rs2866832	11	A	G	MED19	0.496546	0.201583	0.00787914	exposure
1112	2.8074e-144	rs191627066	2	T	C	GLB1L	0.0297088	-0.639903	0.0250196	exposure
1113	3.1263e-144	rs4926583	1	C	A	SCP2	0.18905	0.272178	0.0106436	exposure
1114	3.1747e-144	rs10062839	5	C	T	ELOVL7	0.217126	-0.265614	0.0103872	exposure
1115	3.721e-144	rs11700576	21	C	A	LSS	0.0816284	0.367823	0.0143876	exposure
1116	5.1901e-144	rs160052	10	T	C	LIPA	0.27089	0.227244	0.0088933	exposure
1117	8.6571e-144	rs115209233	7	C	A	PON2	0.0445246	0.487961	0.0191116	exposure
1118	9.4918e-144	rs41309651	22	C	T	ARSA	0.0195592	-0.807401	0.0316274	exposure
1119	1.1294e-143	rs900614	11	A	T	STARD10	0.473314	-0.299377	0.0117303	exposure
1120	1.2256e-143	rs12506406	4	G	T	BDH2	0.119008	0.45632	0.0178818	exposure
1121	1.2319e-143	rs2302325	17	G	C	PLD2	0.408337	0.206201	0.00808044	exposure
1122	2.7055e-143	rs118162230	22	C	A	PISD	0.0632324	-0.418686	0.0164271	exposure
1123	2.8472e-143	rs1962542	7	C	T	OSBPL3	0.514262	0.201189	0.00789418	exposure
1124	3.4921e-143	rs2816173	1	A	G	SOAT1	0.110931	-0.319594	0.0125441	exposure
1125	3.6749e-143	rs2373559	12	T	G	CHPT1	0.253048	-0.231627	0.0090922	exposure
1126	3.828e-143	rs718369	1	C	T	PRKAB2	0.280281	-0.328426	0.0128926	exposure
1127	4.5299e-143	rs2855423	6	A	G	HSD17B8	0.26316	0.343009	0.0134686	exposure
1128	5.4988e-143	rs2032342	18	A	G	KDSR	0.276662	0.224974	0.00883643	exposure
1129	1.1225e-142	rs60992867	19	T	C	CYP4F22	0.45794	0.211527	0.00831736	exposure
1130	1.5236e-142	rs11642644	16	C	T	MBTPS1	0.122703	0.308278	0.0121275	exposure
1131	1.7217e-142	rs12051822	17	A	G	ABCC3	0.233229	0.236348	0.00929947	exposure
1132	2.232e-142	rs3124505	9	A	C	CRAT	0.0495799	-0.467505	0.0184022	exposure
1133	2.8062e-142	rs11235572	11	C	G	STARD10	0.466236	-0.29483	0.0116095	exposure
1134	3.1545e-142	rs2269340	1	C	T	GSTM4	0.0944449	0.394125	0.0155221	exposure
1135	4.0884e-142	rs57331773	7	G	C	INSIG1	0.167976	-0.28623	0.0112774	exposure
1136	6.5588e-142	rs11195942	10	T	C	ACSL5	0.0987431	0.334961	0.013207	exposure
1137	8.6726e-142	rs11122193	1	C	A	ARV1	0.10761	-0.323385	0.0127562	exposure
1138	8.8505e-142	rs17060596	4	C	T	HPGD	0.114745	0.31548	0.0124446	exposure
1139	1.2186e-141	rs2268388	12	A	G	ACACB	0.141085	-0.286265	0.011298	exposure
1140	1.7034e-141	rs145450963	4	A	C	UGT2B17	0.401722	0.266323	0.0105162	exposure
1141	4.6472e-141	rs76948909	17	T	G	ACOX1	0.0313546	-0.573561	0.0226838	exposure
1142	5.7195e-141	rs949550	6	A	G	MBOAT1	0.236058	-0.235731	0.00932596	exposure
1143	7.0033e-141	rs5770821	22	G	A	ARSA	0.494028	0.203968	0.00807185	exposure
1144	7.1466e-141	rs62319081	4	T	C	HSD17B11	0.054241	0.443632	0.0175568	exposure
1145	7.5941e-141	rs2602776	2	A	G	LCLAT1	0.262821	0.233924	0.00925847	exposure
1146	8.7945e-141	rs2649645	11	A	G	MED19	0.425865	0.200927	0.00795437	exposure
1147	9.8299e-141	rs2143694	22	A	G	EP300	0.338344	-0.209941	0.00831269	exposure
1148	1.0082e-140	rs13154090	5	G	A	HSD17B4	0.041353	0.549886	0.0217736	exposure
1149	1.4006e-140	rs73222222	3	G	A	PCCB	0.306881	-0.215645	0.00854332	exposure
1150	1.6054e-140	rs75905358	17	C	G	ORMDL3	0.210219	0.245326	0.00972118	exposure
1151	2.2753e-140	rs12612942	2	G	A	DBI	0.203873	-0.362701	0.0143801	exposure
1152	2.4544e-140	rs61579736	8	A	G	FDFT1	0.268624	0.246752	0.00978417	exposure
1153	2.5815e-140	rs4669781	2	T	C	LPIN1	0.0462919	0.483209	0.0191617	exposure
1154	2.7847e-140	rs5753732	22	A	G	PISD	0.221484	-0.240057	0.00952067	exposure
1155	4.0057e-140	rs4243658	14	G	A	SPTLC2	0.438855	-0.199736	0.00792607	exposure
1156	4.4988e-140	rs7390244	9	G	A	PNPLA7	0.450957	-0.224243	0.00890014	exposure
1157	7.3019e-140	rs883871	17	A	G	NR1D1	0.147732	0.303966	0.0120735	exposure
1158	7.9957e-140	rs6988443	8	C	T	FDFT1	0.386918	0.222297	0.00883088	exposure
1159	1.0929e-139	rs6008981	22	G	A	CERK	0.454865	-0.198741	0.00789907	exposure
1160	1.1096e-139	rs6018517	20	A	C	NCOA3	0.0891468	0.347936	0.0138291	exposure
1161	1.6604e-139	rs10876447	12	A	G	SP1	0.153557	0.404069	0.0160705	exposure
1162	1.72e-139	rs4841556	8	T	A	FDFT1	0.303024	-0.235837	0.0093802	exposure
1163	2.0207e-139	rs16828436	1	C	T	THEM4	0.0811974	0.361989	0.0144013	exposure
1164	2.6653e-139	rs504348	16	C	G	ABCC1	0.165068	-0.274405	0.0109217	exposure
1165	3.4799e-139	rs41275024	7	A	G	TBXAS1	0.092521	-0.356548	0.0141971	exposure
1166	3.5685e-139	rs308738	3	T	C	SUMF1	0.318482	0.212035	0.00844314	exposure
1167	4.2769e-139	rs12425606	12	T	C	PLBD1	0.2895	-0.238613	0.00950429	exposure
1168	4.3638e-139	rs62176618	2	A	C	GPD2	0.0874686	0.354675	0.0141275	exposure
1169	9.7032e-139	rs4879930	9	C	T	GBA2	0.264816	-0.223533	0.00891514	exposure
1170	9.752e-139	rs11538156	17	T	C	INPP5K	0.114507	-0.371345	0.0148106	exposure
1171	2.5949e-138	rs175091	5	T	G	SLC22A5	0.0962105	0.334562	0.0133641	exposure
1172	2.5949e-138	rs2363313	2	G	A	LCLAT1	0.12777	-0.314419	0.0125596	exposure
1173	5.6144e-138	rs12658000	5	G	T	ARSB	0.368612	0.223427	0.00893582	exposure
1174	6.7236e-138	rs55941736	19	G	A	PLA2G4C	0.0155931	0.93389	0.0373611	exposure
1175	8.6793e-138	rs1061837	5	A	G	GM2A	0.474593	0.220034	0.00880629	exposure
1176	1.1315e-137	rs56100900	16	G	A	LPCAT2	0.0546689	0.445204	0.0178256	exposure
1177	1.7052e-137	rs193022930	22	G	A	PISD	0.0212279	-0.752885	0.030165	exposure
1178	1.913e-137	rs62077519	18	A	G	LPIN2	0.146533	0.281206	0.0112687	exposure
1179	2.0723e-137	rs757871	22	A	G	PISD	0.101019	-0.327419	0.0131224	exposure
1180	2.5949e-137	rs75218485	8	T	C	LPL	0.0212643	0.764591	0.0306545	exposure
1181	8.3445e-137	rs262817	6	C	T	SYNJ2	0.408164	0.219791	0.00882851	exposure
1182	1.2496e-136	rs75953876	1	G	C	GSTM4	0.0760501	0.418359	0.0168156	exposure
1183	1.7104e-136	rs11036455	11	A	G	HBG1	0.285125	0.543431	0.0218537	exposure
1184	2.5602e-136	rs62065255	17	C	T	ORMDL3	0.218777	0.250665	0.0100869	exposure
1185	4.1076e-136	rs4942759	13	G	T	MED4	0.108275	0.338141	0.0136175	exposure
1186	4.2321e-136	rs73201420	8	T	C	FDFT1	0.0679507	-0.450334	0.0181367	exposure
1187	4.9621e-136	rs1784554	18	A	G	VAPA	0.249349	-0.226919	0.0091412	exposure
1188	5.8179e-136	rs116609197	2	T	G	GLB1L	0.0197606	-0.844065	0.0340112	exposure
1189	6.6868e-136	rs5753868	22	A	G	PISD	0.10582	0.356372	0.014363	exposure
1190	1.1045e-135	rs62003873	15	A	G	PLA2G4B	0.339789	-0.206335	0.00832278	exposure
1191	1.1781e-135	rs248453	5	A	G	GM2A	0.319984	-0.232231	0.00936838	exposure
1192	1.2567e-135	rs12490575	3	T	C	SACM1L	0.141324	-0.283257	0.0114279	exposure
1193	1.4369e-135	rs12401360	1	G	A	PRKAB2	0.252076	0.330866	0.0133515	exposure
1194	1.5176e-135	rs5996224	22	A	G	A4GALT	0.208545	0.241681	0.00975344	exposure
1195	1.6843e-135	rs35723863	16	A	G	UBE2I	0.13696	0.330719	0.0133491	exposure
1196	2.6323e-135	rs12670004	7	T	G	PON2	0.191386	0.24822	0.0100264	exposure
1197	5.8753e-135	rs4706022	5	T	C	SLC22A5	0.0924883	-0.350375	0.0141714	exposure
1198	6.3284e-135	rs12643799	4	A	G	HSD17B11	0.44438	0.196533	0.00794996	exposure
1199	8.3918e-135	rs139085675	11	G	A	HSD17B12	0.0314675	-0.68693	0.0278001	exposure
1200	8.7308e-135	rs2254579	13	C	G	PCCA	0.45622	0.195224	0.00790113	exposure
1201	1.3561e-134	rs6687326	1	A	G	SCP2	0.0315086	-0.588054	0.0238171	exposure
1202	1.5422e-134	rs11770903	7	G	A	PON2	0.284396	-0.215443	0.00872769	exposure
1203	1.6045e-134	rs28680325	9	A	C	MED22	0.3439	-0.236641	0.009587	exposure
1204	1.7977e-134	rs73099091	12	C	T	CERS5	0.0285675	0.806353	0.0326734	exposure
1205	1.8795e-134	rs60181205	2	A	G	LPIN1	0.264492	0.231533	0.00938245	exposure
1206	2.0142e-134	rs11229102	11	A	G	MED19	0.0314789	0.600742	0.0243468	exposure
1207	2.2016e-134	rs503558	1	T	C	GSTM4	0.390286	0.218115	0.00884102	exposure
1208	2.3827e-134	rs34526978	2	A	G	MCEE	0.188031	-0.248861	0.0100886	exposure
1209	2.5534e-134	rs6010035	22	G	A	ARSA	0.298076	-0.222253	0.00901097	exposure
1210	3.5201e-134	rs1969872	1	T	G	PRKAB2	0.266214	0.323465	0.0131213	exposure
1211	3.6983e-134	rs75432967	6	A	T	MBOAT1	0.0235411	0.745535	0.0302448	exposure
1212	5.5164e-134	rs113049081	20	A	G	CDS2	0.0414118	0.612959	0.0248829	exposure
1213	8.6847e-134	rs757873	22	A	G	PISD	0.189071	-0.248195	0.010083	exposure
1214	1.0423e-133	rs2875859	16	T	C	MBTPS1	0.348942	-0.205557	0.00835341	exposure
1215	1.179e-133	rs12551347	9	G	A	RAB14	0.415242	0.199159	0.00809494	exposure
1216	1.4862e-133	rs66566471	8	A	G	FDFT1	0.189764	0.271565	0.0110422	exposure
1217	1.6321e-133	rs7734673	5	A	G	SLC22A5	0.308277	0.219573	0.00892946	exposure
1218	1.8919e-133	rs10832027	11	G	A	ARNTL	0.348754	0.205388	0.00835461	exposure
1219	2.017e-133	rs3757976	8	G	A	DGAT1	0.524023	0.357934	0.0145614	exposure
1220	2.3381e-133	rs3775116	4	A	G	DGKQ	0.276586	-0.258924	0.0105361	exposure
1221	2.3846e-133	rs2273169	1	A	G	PTGS2	0.506351	0.194069	0.00789722	exposure
1222	2.3964e-133	rs2300406	21	G	A	LSS	0.148019	0.272316	0.0110815	exposure
1223	3.4662e-133	rs76057807	4	C	G	DGKQ	0.12285	-0.351476	0.0143116	exposure
1224	4.8908e-133	rs138002772	3	C	T	PPM1L	0.0357352	-0.531652	0.0216604	exposure
1225	5.6681e-133	rs11643839	16	G	A	GDE1	0.157063	0.266779	0.0108716	exposure
1226	5.9537e-133	rs41268061	1	G	A	PPT1	0.0220694	-0.698568	0.0284701	exposure
1227	1.1613e-132	rs8098791	18	T	C	LPIN2	0.220573	-0.233236	0.00951602	exposure
1228	1.6618e-132	rs62236130	22	A	G	PISD	0.131537	0.294027	0.0120035	exposure
1229	1.7283e-132	rs2540485	12	C	G	LTA4H	0.0635684	0.400134	0.0163362	exposure
1230	2.0122e-132	rs1958990	14	T	C	PRKD1	0.153278	0.271905	0.0111038	exposure
1231	2.8087e-132	rs111714805	2	G	A	LCLAT1	0.151047	-0.294494	0.0120331	exposure
1232	3.8437e-132	rs131	7	G	C	OSBPL3	0.38488	0.198516	0.00811554	exposure
1233	3.939e-132	rs55933917	4	T	G	DGKQ	0.0346953	0.620524	0.0253687	exposure
1234	4.1369e-132	rs3775115	4	G	A	DGKQ	0.374573	0.238889	0.00976729	exposure
1235	8.3327e-132	rs141635460	19	T	C	GPX4	0.0292564	-0.731047	0.0299249	exposure
1236	8.4975e-132	rs578945	1	C	T	GNPAT	0.487203	0.192353	0.00787406	exposure
1237	8.7936e-132	rs4819268	21	A	G	LSS	0.215407	0.234267	0.00959039	exposure
1238	1.0747e-131	rs117376574	19	T	G	MED16	0.0744758	0.470389	0.0192632	exposure
1239	1.1453e-131	rs1926564	10	G	A	ACSL5	0.0932579	0.330459	0.0135342	exposure
1240	2.6162e-131	rs1005694	21	T	C	CBR3	0.0701724	0.381781	0.0156578	exposure
1241	2.7472e-131	rs12449930	17	T	C	SPHK1	0.454927	-0.193731	0.00794616	exposure
1242	3.029e-131	rs34101807	4	T	C	SRD5A3	0.0705793	0.380273	0.0155999	exposure
1243	3.1806e-131	rs998384	21	C	G	CBR1	0.370483	0.200072	0.00820817	exposure
1244	3.2752e-131	rs62305720	4	T	G	HSD17B13	0.130662	-0.288709	0.0118453	exposure
1245	3.7918e-131	rs11203117	10	C	T	LIPA	0.0365504	0.545729	0.0223957	exposure
1246	4.06e-131	rs114781964	17	G	A	ALOX15	0.0621262	-0.423821	0.017395	exposure
1247	4.0998e-131	rs62338685	4	A	G	HPGD	0.0263616	0.607579	0.0249374	exposure
1248	5.4677e-131	rs11806754	1	T	C	ALDH9A1	0.074223	0.369964	0.015192	exposure
1249	8.3167e-131	rs7899751	10	C	G	CUBN	0.454158	0.192719	0.00791933	exposure
1250	9.2132e-131	rs762668	22	T	C	ARSA	0.220386	-0.275128	0.0113078	exposure
1251	9.8159e-131	rs1293300	8	T	C	FDFT1	0.0193209	-0.832123	0.0342041	exposure
1252	1.056e-130	rs12728254	1	A	T	ARNT	0.101532	0.318626	0.0130984	exposure
1253	1.3408e-130	rs4818842	21	G	A	LSS	0.0294431	-0.627183	0.0257935	exposure
1254	1.8946e-130	rs4550503	17	T	C	FASN	0.278171	-0.353792	0.0145586	exposure
1255	2.0986e-130	rs1362965	12	C	T	CERS5	0.370907	0.237459	0.00977302	exposure
1256	2.1926e-130	rs10793049	11	C	T	STARD10	0.479424	0.28216	0.0116137	exposure
1257	2.8515e-130	rs7975817	12	C	T	ALDH2	0.210487	0.234907	0.00967306	exposure
1258	3.3156e-130	rs9702814	10	T	C	AKR1C2	0.232231	0.227479	0.00936955	exposure
1259	3.4138e-130	rs2256249	8	T	G	FDFT1	0.434438	0.213315	0.00878661	exposure
1260	6.1474e-130	rs1343518	1	A	G	SLC44A5	0.275256	-0.216262	0.00891695	exposure
1261	6.8077e-130	rs78043647	19	T	C	SLC44A2	0.0628006	-0.394651	0.0162751	exposure
1262	7.3223e-130	rs56088923	11	G	T	MED19	0.0515327	0.444596	0.0183369	exposure
1263	7.9913e-130	rs728847	11	T	G	STARD10	0.334739	-0.298937	0.0123313	exposure
1264	8.9791e-130	rs12084651	1	T	C	ALDH9A1	0.439961	0.194858	0.00803949	exposure
1265	1.324e-129	rs2555625	4	A	T	HPGD	0.473969	-0.191938	0.0079244	exposure
1266	1.3565e-129	rs34577	12	A	G	LTA4H	0.498886	-0.191023	0.00788693	exposure
1267	1.3697e-129	rs57144189	10	A	G	LIPA	0.178286	0.249525	0.0103024	exposure
1268	1.4518e-129	rs2029597	3	A	G	SUMF1	0.346	-0.200775	0.00829044	exposure
1269	1.639e-129	rs72789387	5	A	G	SLC22A5	0.083562	0.344408	0.0142242	exposure
1270	2.3352e-129	rs189138121	2	T	C	LCLAT1	0.0143997	1.13767	0.0470147	exposure
1271	2.4512e-129	rs72839298	17	A	G	ABCC3	0.174715	-0.250822	0.0103663	exposure
1272	2.5358e-129	rs56400030	10	T	C	AKR1C2	0.512329	0.212233	0.00877183	exposure
1273	2.7008e-129	rs2736314	8	A	G	FDFT1	0.36927	-0.222521	0.00919821	exposure
1274	3.4245e-129	rs139131951	2	A	G	GLB1L	0.0235408	-0.701355	0.029003	exposure
1275	4.4268e-129	rs1809031	11	A	G	OSBPL5	0.223447	-0.267692	0.0110747	exposure
1276	4.4483e-129	rs10113961	9	T	C	PTGR1	0.325429	-0.224199	0.00927537	exposure
1277	4.669e-129	rs72792854	2	A	G	PRKD3	0.0518441	0.432099	0.0178779	exposure
1278	6.3033e-129	rs117425030	21	A	G	LSS	0.0206229	-0.729584	0.0302019	exposure
1279	1.0324e-128	rs111878616	19	A	G	PLA2G4C	0.0573436	-0.440921	0.0182679	exposure
1280	1.1373e-128	rs4889606	16	G	A	HSD3B7	0.372393	0.197513	0.00818447	exposure
1281	1.5952e-128	rs13077307	3	C	T	RAB5A	0.385423	-0.196083	0.00812999	exposure
1282	1.6106e-128	rs4802457	19	G	A	PLA2G4C	0.210192	-0.233018	0.00966153	exposure
1283	2.0018e-128	rs34463546	19	T	C	PLA2G4C	0.181136	-0.252267	0.0104635	exposure
1284	2.2048e-128	rs72773976	2	A	G	LPIN1	0.0374239	0.509071	0.0211186	exposure
1285	2.4401e-128	rs2094429	6	T	C	MBOAT1	0.402504	0.20461	0.00848967	exposure
1286	2.4877e-128	rs138834082	8	A	G	EPHX2	0.0226534	0.682925	0.0283367	exposure
1287	2.5118e-128	rs1802845	10	A	T	LIPA	0.194026	-0.245825	0.0102003	exposure
1288	2.5608e-128	rs1052939	14	A	G	NPC2	0.259493	0.221295	0.00918266	exposure
1289	2.6875e-128	rs11025457	11	T	C	OSBPL5	0.190107	-0.287915	0.0119482	exposure
1290	3.6249e-128	rs62395254	5	T	C	RUFY1	0.0376038	-0.539434	0.0223976	exposure
1291	3.6425e-128	rs2402189	14	A	C	LGMN	0.400617	-0.195024	0.00809757	exposure
1292	4.0896e-128	rs5997842	22	T	C	MORC2	0.276061	0.223027	0.00926209	exposure
1293	5.155e-128	rs3774666	3	C	A	SACM1L	0.167585	-0.257164	0.0106841	exposure
1294	5.5685e-128	rs62119293	19	T	C	SIN3B	0.292285	-0.209791	0.00871705	exposure
1295	6.2515e-128	rs12601422	17	C	A	PLD6	0.260375	0.263242	0.0109401	exposure
1296	6.2515e-128	rs12318049	12	G	A	GLIPR1	0.397414	0.330233	0.0137242	exposure
1297	6.3426e-128	rs34365302	3	G	A	GLYCTK	0.0941757	-0.341641	0.0141987	exposure
1298	8.4693e-128	rs74975073	13	C	T	MED4	0.0303001	0.557999	0.0232022	exposure
1299	8.9303e-128	rs117331991	11	A	G	MED19	0.0362326	0.554325	0.0230515	exposure
1300	2.2504e-127	rs194126	5	A	G	AMACR	0.354613	-0.197946	0.00824477	exposure
1301	2.9744e-127	rs139725614	16	A	G	GDE1	0.0163746	-0.794678	0.0331155	exposure
1302	5.2692e-127	rs143476530	12	T	C	SCARB1	0.149359	0.285902	0.0119258	exposure
1303	7.1306e-127	rs13133264	4	C	A	DGKQ	0.416273	-0.192997	0.00805473	exposure
1304	3.5698e-126	rs153466	5	C	T	GM2A	0.264685	-0.233216	0.00976059	exposure
1305	3.8725e-126	rs876462	2	G	T	PRKD3	0.374453	-0.1947	0.00814983	exposure
1306	3.9097e-126	rs12789498	11	A	G	GDPD5	0.0616494	-0.411311	0.0172172	exposure
1307	4.3231e-126	rs192290563	11	C	T	MED19	0.021243	0.718909	0.0300979	exposure
1308	4.3856e-126	rs72696437	9	T	C	PLIN2	0.0155096	-0.948802	0.0397241	exposure
1309	4.7572e-126	rs2073858	22	C	G	PISD	0.260225	-0.220318	0.00922545	exposure
1310	1.4013e-125	rs11883546	2	G	A	LCLAT1	0.0125556	0.936767	0.0392997	exposure
1311	1.7125e-125	rs28654297	16	A	C	LPCAT2	0.0921994	0.32596	0.0136797	exposure
1312	1.9388e-125	rs35677603	11	T	C	NR1H3	0.300529	0.204966	0.00860369	exposure
1313	2.4967e-125	rs6139646	20	T	C	CDS2	0.0415461	0.528633	0.0221999	exposure
1314	2.5448e-125	rs111752425	11	A	C	CPT1A	0.0653948	-0.389052	0.0163391	exposure
1315	3.5533e-125	rs9508833	13	T	C	ALOX5AP	0.032698	0.536649	0.0225506	exposure
1316	4.341e-125	rs13238899	7	G	T	SUMF2	0.069885	-0.367404	0.0154443	exposure
1317	1.0883e-124	rs117719127	19	T	C	SLC44A2	0.0159359	-0.826206	0.0347872	exposure
1318	1.4004e-124	rs2531748	3	G	A	SACM1L	0.335784	-0.20502	0.00863622	exposure
1319	1.4898e-124	rs2946385	4	T	G	PPARGC1A	0.382258	-0.192345	0.00810318	exposure
1320	1.7679e-124	rs77650336	1	T	C	ACP6	0.023978	-0.900805	0.0379608	exposure
1321	3.7631e-124	rs1996315	12	G	A	CERS5	0.406949	0.214498	0.00905121	exposure
1322	4.6153e-124	rs2673054	3	T	C	SACM1L	0.113549	-0.298105	0.0125839	exposure
1323	5.3215e-124	rs35191954	5	T	C	GM2A	0.115933	0.32184	0.013589	exposure
1324	7.4879e-124	rs12442525	15	C	G	PLA2G4B	0.504011	0.18916	0.00799179	exposure
1325	1.7405e-123	rs10501371	11	C	A	MED19	0.0734327	0.359304	0.0152031	exposure
1326	3.1449e-123	rs73159144	22	A	G	MED15	0.151612	-0.271663	0.011507	exposure
1327	3.5396e-123	rs115454275	1	T	C	GSTM4	0.0396602	0.542086	0.0229662	exposure
1328	4.6345e-123	rs12367727	12	A	G	CERS5	0.0787841	0.443833	0.0188127	exposure
1329	5.9818e-123	rs147073774	1	T	C	SCP2	0.102804	0.354148	0.0150181	exposure
1330	6.0671e-123	rs118014788	12	T	G	ACACB	0.0328749	-0.553568	0.0234755	exposure
1331	1.1052e-122	rs17165089	4	A	G	DGKQ	0.0304668	0.591807	0.0251239	exposure
1332	1.1052e-122	rs34914000	5	C	T	SLC22A5	0.223992	0.223648	0.00949453	exposure
1333	1.1052e-122	rs10130899	14	A	C	ACOT4	0.134064	0.418345	0.01776	exposure
1334	1.2377e-122	rs193103	2	C	T	CYP1B1	0.260889	-0.21121	0.00896838	exposure
1335	2.0309e-122	rs4254165	13	G	A	ALOX5AP	0.340524	-0.195543	0.00831056	exposure
1336	2.595e-122	rs78780178	4	T	C	CBR4	0.0222924	0.664598	0.0282574	exposure
1337	2.772e-122	rs6598889	1	T	C	LDLRAP1	0.404973	-0.250853	0.0106672	exposure
1338	3.1778e-122	rs820866	5	G	A	HEXB	0.425891	-0.340752	0.0144936	exposure
1339	5.8329e-122	rs3003560	6	G	T	SYNJ2	0.339549	-0.214092	0.00911622	exposure
1340	7.2422e-122	rs75601218	8	A	G	TGS1	0.109192	-0.299522	0.0127589	exposure
1341	8.9071e-122	rs4509676	10	C	G	LIPA	0.21506	-0.225369	0.00960378	exposure
1342	1.05e-121	rs11247979	4	T	C	DGKQ	0.109341	0.310288	0.0132263	exposure
1343	1.05e-121	rs2572375	8	T	C	FDFT1	0.308379	-0.222067	0.0094659	exposure
1344	1.5436e-121	rs28410166	4	T	G	LRPAP1	0.244083	-0.246932	0.0105331	exposure
1345	1.7278e-121	rs78546908	1	A	G	ACP6	0.13339	-0.400524	0.0170883	exposure
1346	2.1645e-121	rs28448403	8	A	G	FDFT1	0.317212	-0.218711	0.0093351	exposure
1347	2.4801e-121	rs74946827	10	G	A	LIPA	0.0505661	0.431354	0.0184156	exposure
1348	2.6115e-121	rs6696576	1	A	G	THEM4	0.207505	-0.227515	0.00971418	exposure
1349	2.882e-121	rs72839770	17	T	C	ACADVL	0.365473	-0.191521	0.00817887	exposure
1350	4.3138e-121	rs113820517	6	A	G	MBOAT1	0.124531	0.310488	0.0132689	exposure
1351	4.873e-121	rs34805055	19	T	C	PRKD2	0.0717586	-0.359339	0.0153601	exposure
1352	5.2035e-121	rs13103368	4	T	C	HPGD	0.19664	-0.233026	0.00996198	exposure
1353	5.5564e-121	rs1402684	5	T	G	ARSB	0.270569	0.230542	0.00985692	exposure
1354	7.1225e-121	rs7837821	8	A	G	TGS1	0.329578	-0.196898	0.00842234	exposure
1355	8.4702e-121	rs12081432	1	T	C	DEGS1	0.329412	-0.196509	0.00840832	exposure
1356	8.8347e-121	rs2284684	12	A	G	ACACB	0.182731	0.238632	0.0102115	exposure
1357	9.044e-121	rs10918228	1	A	G	ALDH9A1	0.339321	0.196689	0.00841704	exposure
1358	1.2089e-120	rs11871317	17	G	C	ORMDL3	0.242798	-0.236686	0.0101341	exposure
1359	1.3846e-120	rs118132858	11	A	G	GDPD5	0.0318719	0.589559	0.0252489	exposure
1360	1.3911e-120	rs60828753	3	C	T	SUMF1	0.0650703	-0.383626	0.0164297	exposure
1361	1.6617e-120	rs4710723	6	T	C	FAM120B	0.443672	0.185101	0.00792989	exposure
1362	1.8161e-120	rs5998268	22	G	A	PISD	0.273782	-0.207914	0.00890876	exposure
1363	2.2414e-120	rs5998171	22	T	C	PISD	0.087456	-0.32869	0.0140892	exposure
1364	2.6274e-120	rs117312787	11	T	C	HSD17B12	0.0268855	-0.696344	0.0298574	exposure
1365	3.9082e-120	rs6825994	4	A	C	CLOCK	0.349632	-0.197754	0.00848538	exposure
1366	4.1141e-120	rs60525968	2	G	A	ST3GAL5	0.0830442	-0.350883	0.0150574	exposure
1367	4.5805e-120	rs2672588	10	C	T	PLEKHA1	0.258847	0.210601	0.00903918	exposure
1368	5.7307e-120	rs3820667	1	A	C	GSTM4	0.47927	0.201318	0.00864428	exposure
1369	6.7473e-120	rs2409676	8	T	C	FDFT1	0.449317	0.202929	0.00871615	exposure
1370	1.9892e-119	rs34286879	2	T	C	POMC	0.0549419	0.405842	0.0174663	exposure
1371	2.0744e-119	rs9609200	22	C	T	PISD	0.308747	-0.213919	0.00920723	exposure
1372	3.0523e-119	rs7196363	16	A	G	MBTPS1	0.215228	-0.225162	0.00969812	exposure
1373	3.6255e-119	rs78503001	4	T	C	UGT2B11	0.046313	-0.653176	0.0281422	exposure
1374	4.428e-119	rs113637070	6	C	T	FAM120B	0.0816384	-0.390769	0.0168427	exposure
1375	4.4486e-119	rs10860753	12	A	G	CHPT1	0.139346	-0.266643	0.0114928	exposure
1376	4.682e-119	rs3813135	19	C	T	CYP4F22	0.369679	0.191474	0.00825358	exposure
1377	6.2745e-119	rs3780661	9	A	G	ST6GALNAC6	0.171824	-0.306149	0.013204	exposure
1378	8.1007e-119	rs34360064	11	G	A	STARD10	0.0874451	0.476849	0.0205757	exposure
1379	9.1826e-119	rs6677512	1	A	G	SOAT1	0.445153	0.183988	0.00794082	exposure
1380	1.2708e-118	rs222511	12	G	A	CHPT1	0.279034	-0.208982	0.00902502	exposure
1381	1.4538e-118	rs16956393	17	G	T	PCTP	0.0586853	-0.426225	0.0184115	exposure
1382	1.4879e-118	rs58212353	17	G	T	ORMDL3	0.160772	0.248719	0.0107442	exposure
1383	2.1165e-118	rs8682	3	G	C	RAB5A	0.145778	-0.259114	0.0112007	exposure
1384	2.1263e-118	rs148420449	1	T	C	SCP2	0.0224176	-0.69099	0.0298696	exposure
1385	2.2272e-118	rs113013583	19	G	A	CYP4F22	0.0287782	0.642913	0.0277935	exposure
1386	2.2272e-118	rs149579889	22	A	G	PISD	0.0596354	0.458678	0.019829	exposure
1387	3.4586e-118	rs75468761	1	G	T	ACBD6	0.0416214	-0.513305	0.022209	exposure
1388	3.8652e-118	rs75439715	19	T	C	PLA2G4C	0.0189343	0.770252	0.0333327	exposure
1389	4.105e-118	rs2622935	11	A	G	PAFAH1B2	0.231916	-0.318294	0.0137759	exposure
1390	4.8269e-118	rs2306899	8	T	C	DDHD2	0.224747	0.220048	0.00952661	exposure
1391	4.8269e-118	rs740149	7	G	A	TBXAS1	0.0813769	0.334525	0.0144827	exposure
1392	5.15e-118	rs534668	11	A	G	STARD10	0.301796	-0.292471	0.0126637	exposure
1393	5.7283e-118	rs152875	5	C	T	STARD4	0.151093	-0.254477	0.0110208	exposure
1394	6.3421e-118	rs2365701	19	G	A	MED16	0.462282	0.236897	0.0102613	exposure
1395	7.4911e-118	rs7081029	10	T	C	AKR1C3	0.226747	-0.217137	0.00940835	exposure
1396	8.4872e-118	rs2274536	1	G	A	GSTM4	0.304126	0.216131	0.00936689	exposure
1397	9.0547e-118	rs4979634	9	C	T	PNPLA7	0.126609	-0.321061	0.0139162	exposure
1398	9.3958e-118	rs9638935	7	C	A	STARD3NL	0.23845	-0.214369	0.00929242	exposure
1399	1.0995e-117	rs17781378	4	C	T	DGKQ	0.517788	0.195301	0.00846826	exposure
1400	1.4373e-117	rs113902149	19	A	G	CYP4F22	0.0232905	0.67838	0.0294294	exposure
1401	1.444e-117	rs16849624	1	T	A	ALDH9A1	0.173689	0.243017	0.0105426	exposure
1402	2.5833e-117	rs4820932	22	G	A	PISD	0.414601	-0.202755	0.00880568	exposure
1403	2.6558e-117	rs7069914	10	G	A	LIPA	0.0349517	0.501311	0.021773	exposure
1404	4.2704e-117	rs3758919	11	A	G	MED19	0.100699	-0.301164	0.0130919	exposure
1405	5.7089e-117	rs72613114	4	T	C	DGKQ	0.053733	0.513053	0.0223152	exposure
1406	5.9506e-117	rs7544995	1	G	A	SCP2	0.127025	0.27654	0.012029	exposure
1407	8.6011e-117	rs10052685	5	C	T	MED10	0.23058	0.214887	0.00935374	exposure
1408	8.6408e-117	rs9869995	3	C	A	PCCB	0.338623	0.192242	0.00836805	exposure
1409	1.5147e-116	rs141259732	20	A	G	GPCPD1	0.0225096	0.67085	0.0292323	exposure
1410	1.6992e-116	rs2021900	6	C	T	MYLIP	0.0932203	0.310919	0.0135513	exposure
1411	2.6536e-116	rs11568581	17	A	G	ABCC3	0.0452647	-0.450017	0.0196306	exposure
1412	2.8299e-116	rs9678088	2	T	C	ST3GAL5	0.435623	0.182138	0.00794609	exposure
1413	3.0317e-116	rs11714	1	C	T	HMGCL	0.0839973	0.326631	0.0142517	exposure
1414	3.0317e-116	rs6963427	7	C	T	PRKAG2	0.358379	0.201831	0.00880641	exposure
1415	3.3386e-116	rs56293802	5	T	C	GM2A	0.227961	-0.235933	0.0102964	exposure
1416	4.1236e-116	rs11867565	17	G	A	ABCC3	0.243716	-0.210583	0.00919372	exposure
1417	4.4993e-116	rs113253936	11	T	C	NR1H3	0.122973	-0.276728	0.0120835	exposure
1418	5.4305e-116	rs62142170	2	G	T	LCLAT1	0.207883	-0.22503	0.00982959	exposure
1419	9.6767e-116	rs113062332	17	A	G	ACOX1	0.0320921	-0.53321	0.023317	exposure
1420	1.1464e-115	rs79502317	11	G	T	FADS2	0.221172	0.218474	0.00955677	exposure
1421	1.157e-115	rs11634956	15	G	C	PLA2G4B	0.342147	-0.190197	0.00832004	exposure
1422	1.7075e-115	rs34723687	2	G	C	ST3GAL5	0.498679	0.180345	0.0078949	exposure
1423	1.8971e-115	rs8067044	17	C	T	SREBF1	0.474012	-0.199584	0.00873893	exposure
1424	2.363e-115	rs72837520	17	A	G	ABCC3	0.0574554	0.396561	0.0173708	exposure
1425	2.4849e-115	rs73176202	3	C	T	PLD1	0.152865	0.250389	0.0109691	exposure
1426	2.8115e-115	rs73227348	8	A	G	EPHX2	0.0642792	0.367359	0.0160971	exposure
1427	3.0808e-115	rs116533286	1	T	G	THEM4	0.218013	0.225648	0.0098893	exposure
1428	3.2397e-115	rs6053566	20	A	G	GPCPD1	0.236872	0.212532	0.00931538	exposure
1429	3.4224e-115	rs7971281	12	G	T	OSBPL8	0.458548	0.266259	0.0116715	exposure
1430	3.5499e-115	rs11946340	4	T	C	DGKQ	0.414605	-0.21579	0.00945992	exposure
1431	4.0715e-115	rs111392121	10	A	G	PHYH	0.0818979	-0.352515	0.0154577	exposure
1432	4.6061e-115	rs1534956	1	G	A	NFYC	0.356477	-0.187905	0.00824158	exposure
1433	4.8214e-115	rs72667800	4	T	C	HSD17B13	0.403416	-0.185747	0.0081476	exposure
1434	5.1164e-115	rs10814275	9	G	A	GBA2	0.111241	0.285662	0.0125317	exposure
1435	5.5548e-115	rs10867061	9	A	G	PNPLA7	0.205893	0.235326	0.0103251	exposure
1436	6.0308e-115	rs116249679	1	A	G	DEGS1	0.0215911	0.703452	0.0308692	exposure
1437	6.4583e-115	rs56235462	14	C	A	SPTLC2	0.158286	0.246427	0.0108152	exposure
1438	6.916e-115	rs61970538	13	T	C	PCCA	0.30978	0.194489	0.00853689	exposure
1439	7.9673e-115	rs113343528	11	C	T	PIK3C2A	0.06038	-0.42133	0.0184991	exposure
1440	8.4158e-115	rs1937336	10	T	A	LIPA	0.358483	0.187476	0.00823225	exposure
1441	9.0946e-115	rs6988451	8	A	G	DGAT1	0.416277	0.392097	0.0172198	exposure
1442	1.0476e-114	rs9606899	22	C	T	PISD	0.129317	-0.26821	0.0117824	exposure
1443	1.3586e-114	rs7925131	11	A	G	PNPLA2	0.273178	0.234252	0.0102957	exposure
1444	1.435e-114	rs530076	2	A	G	LCLAT1	0.442914	0.180471	0.00793279	exposure
1445	1.5577e-114	rs144089671	12	G	A	CERS5	0.0299248	0.67227	0.029555	exposure
1446	2.0014e-114	rs181258018	4	T	G	SCD5	0.0154832	0.869061	0.0382248	exposure
1447	2.0947e-114	rs12460596	19	A	G	CERS4	0.334075	-0.21951	0.00965583	exposure
1448	3.1415e-114	rs35484683	4	A	T	HSD17B13	0.052322	0.436368	0.0192099	exposure
1449	3.2284e-114	rs5760491	22	T	G	GGT1	0.337768	-0.220809	0.00972118	exposure
1450	4.974e-114	rs2089082	1	G	T	CERS2	0.360855	0.218809	0.00964109	exposure
1451	5.253e-114	rs3758330	9	C	T	ST6GALNAC6	0.08376	-0.39587	0.0174447	exposure
1452	5.3251e-114	rs11037479	11	C	T	HSD17B12	0.196743	0.246584	0.0108663	exposure
1453	5.8321e-114	rs28465970	15	A	G	CERS3	0.313475	0.214133	0.00943797	exposure
1454	6.3294e-114	rs117504211	17	C	A	ORMDL3	0.0684557	-0.390787	0.0172269	exposure
1455	6.4163e-114	rs7244986	18	G	A	LPIN2	0.441205	0.182372	0.00803962	exposure
1456	8.6999e-114	rs9991501	4	T	C	HSD17B13	0.0285708	0.566391	0.0249832	exposure
1457	9.658e-114	rs73585339	19	A	G	PLA2G4C	0.0782118	-0.3506	0.015468	exposure
1458	1.1219e-113	rs17293705	21	A	G	LSS	0.0209932	-0.839801	0.0370618	exposure
1459	1.5208e-113	rs13338616	16	T	C	UBE2I	0.124576	0.342493	0.0151237	exposure
1460	1.5841e-113	rs62590812	9	A	G	PNPLA7	0.378569	0.244814	0.0108112	exposure
1461	1.6132e-113	rs79128647	1	C	A	ARV1	0.0397103	-0.465238	0.0205463	exposure
1462	1.6804e-113	rs76186472	12	A	G	CHPT1	0.0287893	0.6032	0.026641	exposure
1463	2.2261e-113	rs501163	1	G	A	GSTM4	0.199581	0.245826	0.0108631	exposure
1464	2.5275e-113	rs56049502	12	A	G	GLIPR1	0.167951	0.352066	0.0155617	exposure
1465	2.7299e-113	rs72862100	11	G	A	PIK3C2A	0.061515	-0.437257	0.0193302	exposure
1466	3.0162e-113	rs35255183	11	T	C	STARD10	0.229866	0.312699	0.0138264	exposure
1467	3.905e-113	rs12859412	13	A	G	ALOX5AP	0.0999849	0.297492	0.0131606	exposure
1468	4.5757e-113	rs72698044	1	G	A	ALDH9A1	0.0623207	0.373454	0.0165261	exposure
1469	6.3103e-113	rs2297475	10	G	A	LIPA	0.118325	0.275548	0.0122013	exposure
1470	6.484e-113	rs4840591	8	A	G	FDFT1	0.257768	0.246564	0.0109184	exposure
1471	7.7352e-113	rs10946276	6	G	A	FAM120B	0.416076	-0.196513	0.00870512	exposure
1472	9.4812e-113	rs62241316	3	G	A	RAB5A	0.229278	0.212641	0.0094233	exposure
1473	1.0761e-112	rs12992490	2	T	G	PLB1	0.0474816	0.460806	0.0204258	exposure
1474	1.1412e-112	rs11708140	3	T	C	SACM1L	0.122913	0.274834	0.0121838	exposure
1475	1.355e-112	rs497191	10	G	A	LIPA	0.294531	-0.19531	0.00866138	exposure
1476	1.6605e-112	rs4817773	21	T	C	CBR3	0.143227	0.254896	0.0113083	exposure
1477	1.785e-112	rs34795808	4	A	G	HPGD	0.155223	0.246558	0.0109399	exposure
1478	1.9537e-112	rs17107372	1	T	C	SCP2	0.0273339	-0.60331	0.026774	exposure
1479	2.2472e-112	rs2740434	8	A	G	FDFT1	0.288455	-0.214366	0.00951587	exposure
1480	2.9065e-112	rs5758880	22	T	C	A4GALT	0.261138	0.203331	0.00903051	exposure
1481	3.7417e-112	rs3923442	4	A	G	HSD17B11	0.350145	-0.186673	0.00829487	exposure
1482	5.3425e-112	rs8110888	19	C	T	PLD3	0.319835	-0.19003	0.00844999	exposure
1483	5.6648e-112	rs149811283	19	C	T	PLA2G4C	0.046875	0.426882	0.0189841	exposure
1484	5.7419e-112	rs17433698	20	C	T	PLTP	0.208141	-0.219808	0.00977554	exposure
1485	5.9795e-112	rs7750996	6	C	T	SMPD2	0.34582	0.188611	0.00838869	exposure
1486	6.3117e-112	rs335387	6	A	T	TIAM2	0.0832641	0.322354	0.0143386	exposure
1487	7.1925e-112	rs111593386	3	T	G	GLYCTK	0.150121	-0.248446	0.0110541	exposure
1488	8.4584e-112	rs7015216	8	T	A	MED30	0.441591	-0.178647	0.00795103	exposure
1489	1.0982e-111	rs1449221	16	A	C	NUDT7	0.302009	0.235862	0.0105029	exposure
1490	1.1591e-111	rs76946932	1	T	C	ACADM	0.0274394	-0.585873	0.0260919	exposure
1491	1.1696e-111	rs10773110	12	C	G	SCARB1	0.331932	-0.210797	0.009388	exposure
1492	1.2971e-111	rs2286164	11	G	A	ALDH3B1	0.226473	-0.211399	0.0094167	exposure
1493	1.3877e-111	rs4903602	14	A	T	SPTLC2	0.263203	-0.201261	0.00896639	exposure
1494	1.5528e-111	rs9348306	6	C	A	FAM120B	0.101731	-0.294096	0.0131051	exposure
1495	2.2249e-111	rs55952148	2	T	C	CYP1B1	0.0375043	-0.490424	0.0218691	exposure
1496	3.2014e-111	rs28540783	14	T	C	SPTLC2	0.0757072	0.336245	0.0150047	exposure
1497	3.7799e-111	rs75550520	9	A	G	ST6GALNAC6	0.0314565	-0.534022	0.0238386	exposure
1498	4.3054e-111	rs6709930	2	G	A	PRKD3	0.247167	-0.206788	0.00923331	exposure
1499	6.22e-111	rs73050101	19	A	C	PLA2G4C	0.0772656	0.355386	0.0158799	exposure
1500	6.248e-111	rs75615271	1	A	G	LPGAT1	0.0727198	0.339898	0.0151879	exposure
1501	6.3896e-111	rs6795830	3	A	C	EHHADH	0.0737184	-0.342713	0.0153145	exposure
1502	7.3425e-111	rs4924588	15	G	A	PLA2G4B	0.334417	0.186933	0.00835559	exposure
1503	8.2502e-111	rs75587038	12	C	T	PLEKHA5	0.109301	-0.284058	0.0126999	exposure
1504	9.1051e-111	rs11097156	4	C	G	HSD17B11	0.120768	-0.272827	0.0122002	exposure
1505	1.0322e-110	rs36019	16	T	G	LPCAT2	0.261526	0.202629	0.00906335	exposure
1506	1.2183e-110	rs7001295	8	C	T	LPL	0.137273	0.283056	0.0126649	exposure
1507	1.4123e-110	rs146607162	19	T	C	SLC44A2	0.0170364	-0.82513	0.0369303	exposure
1508	1.477e-110	rs117603700	7	T	C	PON2	0.0210465	0.746082	0.0333952	exposure
1509	1.477e-110	rs4908550	1	G	C	ACOT7	0.0892921	0.33236	0.0148767	exposure
1510	1.7825e-110	rs62243223	3	A	G	GPD1L	0.234134	-0.209354	0.0093744	exposure
1511	1.932e-110	rs73205605	12	A	G	ALDH2	0.0447038	0.454345	0.0203477	exposure
1512	2.1899e-110	rs111724295	21	A	G	CBR3	0.0638265	-0.362562	0.0162414	exposure
1513	2.3419e-110	rs5998184	22	A	G	PISD	0.298621	-0.192881	0.00864151	exposure
1514	2.3524e-110	rs16840719	2	T	C	GPD2	0.208024	0.218636	0.00979538	exposure
1515	2.6662e-110	rs2645400	8	G	T	FDFT1	0.373351	0.198923	0.00891446	exposure
1516	4.5584e-110	rs4762262	12	A	C	LTA4H	0.127222	-0.264153	0.0118505	exposure
1517	5.0969e-110	rs74125744	1	G	T	ACP6	0.0737776	-0.496223	0.0222667	exposure
1518	6.0937e-110	rs73588554	20	G	A	CDS2	0.0216107	0.654945	0.0293991	exposure
1519	7.2849e-110	rs181443335	2	G	A	POMC	0.0153099	0.874203	0.0392553	exposure
1520	9.5635e-110	rs117269601	19	T	C	PRKD2	0.0507607	0.418993	0.0188248	exposure
1521	1.2779e-109	rs61736623	11	T	C	TM7SF2	0.0466627	-0.449673	0.0202153	exposure
1522	1.5003e-109	rs189824994	20	C	A	CDS2	0.0301272	-0.763082	0.0343157	exposure
1523	1.6997e-109	rs466626	3	C	A	B3GALNT1	0.487767	-0.175906	0.00791248	exposure
1524	1.793e-109	rs10952547	7	G	T	TBXAS1	0.284304	-0.195915	0.00881342	exposure
1525	2.1142e-109	rs10413889	19	A	G	MED16	0.0766471	0.407244	0.0183263	exposure
1526	2.2805e-109	rs6772177	3	T	C	GLYCTK	0.159834	0.240731	0.0108347	exposure
1527	2.3112e-109	rs11697873	20	A	C	CPNE1	0.0194605	-0.827753	0.0372565	exposure
1528	3.389e-109	rs12941068	17	A	G	SREBF1	0.255877	0.211384	0.00952147	exposure
1529	5.1478e-109	rs231944	6	G	T	TIAM2	0.262256	0.200906	0.00905718	exposure
1530	5.1707e-109	rs1172549	13	C	T	MED4	0.285407	0.194619	0.00877382	exposure
1531	6.8413e-109	rs139409903	10	T	C	ALOX5	0.0184552	-0.7615	0.0343498	exposure
1532	7.4439e-109	rs4345899	10	T	C	PLEKHA1	0.148851	-0.245924	0.0110951	exposure
1533	9.0503e-109	rs2504031	1	G	T	SOAT1	0.276997	0.19558	0.00882724	exposure
1534	9.2125e-109	rs111377985	12	A	G	CERS5	0.034085	0.61283	0.0276602	exposure
1535	1.0905e-108	rs6053819	20	C	T	CRLS1	0.407752	-0.179868	0.00812123	exposure
1536	1.8654e-108	rs1033583	6	G	T	FAM120B	0.282842	-0.217805	0.00984491	exposure
1537	2.084e-108	rs10438246	14	T	C	PLD4	0.473289	0.201802	0.00912349	exposure
1538	2.4992e-108	rs11732191	4	A	G	SCD5	0.140676	0.274245	0.0124032	exposure
1539	2.9706e-108	rs11600790	11	T	C	STARD10	0.0962071	0.436391	0.0197437	exposure
1540	6.5602e-108	rs2043210	19	G	A	PLA2G4C	0.443744	0.175439	0.00795026	exposure
1541	7.2305e-108	rs10169802	2	T	C	LPIN1	0.44096	-0.175181	0.00794024	exposure
1542	7.3595e-108	rs72819629	10	A	T	ACSL5	0.248598	-0.201895	0.00915134	exposure
1543	1.0955e-107	rs11681493	2	G	A	LCLAT1	0.120529	0.268302	0.0121713	exposure
1544	1.3844e-107	rs12947517	17	T	C	PEMT	0.352825	0.183076	0.00830906	exposure
1545	1.5945e-107	rs2952830	3	A	G	GLYCTK	0.280643	0.193283	0.00877491	exposure
1546	1.6738e-107	rs8005864	14	T	C	ACOT4	0.391428	0.317851	0.0144316	exposure
1547	2.0236e-107	rs62192877	2	G	T	INPP5D	0.31196	0.187382	0.00851111	exposure
1548	2.5229e-107	rs11206014	1	C	T	SCP2	0.0960703	0.302745	0.0137573	exposure
1549	2.5341e-107	rs55833429	17	T	C	DHRS11	0.190885	0.22649	0.0102922	exposure
1550	2.7074e-107	rs2277820	21	T	C	LSS	0.322813	-0.226955	0.0103149	exposure
1551	3.7187e-107	rs6687917	1	A	G	FAAH	0.567825	-0.187721	0.00853733	exposure
1552	4.9735e-107	rs72752902	9	T	C	ST6GALNAC6	0.0409651	-0.584799	0.0266119	exposure
1553	1.079e-106	rs45493392	7	G	A	ABCB4	0.16734	-0.232152	0.0105812	exposure
1554	1.8689e-106	rs17859829	16	T	G	LPCAT2	0.0602952	-0.372416	0.0169938	exposure
1555	2.1794e-106	rs1989983	17	A	G	ABCC3	0.124823	0.27951	0.0127582	exposure
1556	2.2376e-106	rs232607	2	A	G	CYP1B1	0.25637	-0.198175	0.00904635	exposure
1557	2.6092e-106	rs34235236	17	C	T	PLD6	0.257463	-0.24546	0.0112084	exposure
1558	3.0026e-106	rs136410	22	G	A	PISD	0.295088	-0.189899	0.00867383	exposure
1559	3.278e-106	rs11252823	10	G	A	AKR1C2	0.402053	0.17693	0.00808286	exposure
1560	3.8896e-106	rs2425023	20	C	T	CPNE1	0.347589	-0.184554	0.00843426	exposure
1561	4.0108e-106	rs10799	2	T	C	GLB1L	0.243538	0.221015	0.0101011	exposure
1562	4.8006e-106	rs55743129	4	A	T	PPARGC1A	0.45726	-0.173125	0.00791542	exposure
1563	5.6706e-106	rs57149692	16	C	G	GDPD3	0.40872	0.177536	0.00811986	exposure
1564	6.7567e-106	rs76712476	4	G	A	PPARGC1A	0.0301338	0.571956	0.0261687	exposure
1565	7.0284e-106	rs45459100	9	A	G	INPP5E	0.0422532	-0.473721	0.021676	exposure
1566	7.0284e-106	rs75673685	4	T	C	DGKQ	0.0710464	-0.405554	0.0185571	exposure
1567	7.0903e-106	rs730536	6	G	C	TIAM2	0.256748	-0.197942	0.00905744	exposure
1568	8.522e-106	rs78571619	1	G	A	SLC27A3	0.0333548	0.506908	0.0232038	exposure
1569	1.3791e-105	rs8139797	22	G	A	PISD	0.0492251	0.424459	0.0194493	exposure
1570	1.6644e-105	rs62128769	19	T	C	GPX4	0.241445	-0.237889	0.0109048	exposure
1571	1.7928e-105	rs6032666	20	T	C	PLTP	0.216723	-0.209128	0.00958789	exposure
1572	2.3202e-105	rs12166331	22	A	G	A4GALT	0.216694	-0.208639	0.00957069	exposure
1573	2.4773e-105	rs12548884	8	T	C	FDFT1	0.296916	-0.206231	0.00946153	exposure
1574	2.6566e-105	rs10416139	19	T	C	SLC44A2	0.242111	0.203608	0.0093424	exposure
1575	3.1499e-105	rs758773	14	A	G	ACOT4	0.187023	0.361092	0.0165745	exposure
1576	3.3485e-105	rs13113466	4	G	A	SRD5A3	0.121059	0.266095	0.0122155	exposure
1577	3.9873e-105	rs12245271	10	T	C	ACSL5	0.164288	-0.237409	0.0109028	exposure
1578	4.0931e-105	rs7552289	1	C	G	ACADM	0.419247	-0.177024	0.00813012	exposure
1579	4.5054e-105	rs142142209	6	T	C	SYNJ2	0.0248976	0.669923	0.0307732	exposure
1580	6.5559e-105	rs7253975	19	C	G	PLD3	0.0336068	-0.490396	0.0225447	exposure
1581	7.6032e-105	rs13205254	6	G	A	SMPD2	0.0840635	0.320701	0.0147478	exposure
1582	8.3318e-105	rs143401192	11	G	A	PITPNM1	0.0443105	-1.30172	0.0598732	exposure
1583	9.4952e-105	rs898454	17	C	G	ACSF2	0.482484	0.171839	0.00790593	exposure
1584	1.0136e-104	rs13266666	8	C	T	ASAH1	0.123061	0.261345	0.0120256	exposure
1585	1.0915e-104	rs12738757	1	A	T	SOAT1	0.323289	0.183789	0.00845821	exposure
1586	1.1156e-104	rs62510845	8	A	C	CPNE3	0.401215	0.175122	0.00805973	exposure
1587	1.1451e-104	rs10141804	14	T	C	MED6	0.319535	0.183734	0.00845652	exposure
1588	1.2992e-104	rs76437456	11	A	G	GDPD5	0.0255251	0.580828	0.0267401	exposure
1589	1.6011e-104	rs117942532	13	C	A	ALOX5AP	0.0329029	0.507302	0.0233656	exposure
1590	1.9729e-104	rs4701724	5	C	T	MED10	0.491619	0.171178	0.00788773	exposure
1591	2.6287e-104	rs150237609	4	C	A	DGKQ	0.0708245	-0.372447	0.0171725	exposure
1592	3.6099e-104	rs72677559	1	G	C	FAAH	0.189043	0.218679	0.0100895	exposure
1593	6.9229e-104	rs12575731	11	G	C	ACER3	0.391487	-0.183385	0.00847284	exposure
1594	6.953e-104	rs62237850	22	A	G	PISD	0.0868925	-0.304636	0.014075	exposure
1595	7.3245e-104	rs76900069	5	T	C	RUFY1	0.0472884	-0.446261	0.0206207	exposure
1596	8.3785e-104	rs17135325	11	A	C	ACER3	0.115187	-0.267247	0.0123525	exposure
1597	9.7938e-104	rs11617748	13	G	T	ALOX5AP	0.453719	-0.171316	0.00792102	exposure
1598	1.1106e-103	rs3857404	5	T	C	ARSB	0.369951	-0.204016	0.00943554	exposure
1599	1.2111e-103	rs5758881	22	C	T	A4GALT	0.264605	0.209149	0.00967466	exposure
1600	1.3614e-103	rs11933044	4	C	T	HPGD	0.334264	-0.181616	0.00840321	exposure
1601	1.4402e-103	rs10101748	8	G	C	FDFT1	0.215488	-0.2469	0.0114252	exposure
1602	1.4465e-103	rs1356253	7	G	A	CD36	0.263546	-0.194434	0.00899746	exposure
1603	1.6049e-103	rs34110100	7	G	A	CROT	0.0319153	-0.510144	0.0236122	exposure
1604	1.633e-103	rs80332179	19	A	G	GPX4	0.0358419	-0.58287	0.0269794	exposure
1605	1.9501e-103	rs893346	2	G	A	LPIN1	0.0729146	0.336378	0.0155758	exposure
1606	2.3388e-103	rs78274255	14	A	C	NPC2	0.131894	-0.253349	0.0117359	exposure
1607	2.4317e-103	rs2736380	8	G	A	FDFT1	0.278463	-0.20909	0.00968637	exposure
1608	2.4528e-103	rs9691676	7	T	C	INSIG1	0.338378	-0.182881	0.00847244	exposure
1609	2.4742e-103	rs34505661	1	C	G	ALDH9A1	0.0681878	0.342339	0.0158599	exposure
1610	2.6861e-103	rs118184861	21	G	A	LSS	0.0228261	-0.993116	0.0460174	exposure
1611	2.8048e-103	rs73173358	3	C	T	NCEH1	0.0343907	-0.475786	0.0220483	exposure
1612	2.9036e-103	rs111838971	12	T	G	CERS5	0.077877	-0.420878	0.0195053	exposure
1613	2.9288e-103	rs151125516	10	A	G	LIPA	0.0622755	0.382416	0.017723	exposure
1614	2.9671e-103	rs4255895	19	T	C	TMEM86B	0.376942	-0.296222	0.0137287	exposure
1615	3.2773e-103	rs72810802	16	T	G	LPCAT2	0.0830018	-0.325128	0.0150717	exposure
1616	4.4161e-103	rs1915389	19	G	C	CYP4F3	0.417878	0.172966	0.00802309	exposure
1617	4.6511e-103	rs77050352	3	T	C	GPD1L	0.0543599	-0.377595	0.0175171	exposure
1618	7.0406e-103	rs12205465	6	A	G	FAM120B	0.112323	0.269501	0.0125135	exposure
1619	7.5766e-103	rs9788162	12	C	A	CERS5	0.05168	0.580597	0.0269625	exposure
1620	7.6423e-103	rs192665233	17	A	C	ORMDL3	0.0472277	0.428606	0.0199045	exposure
1621	9.7731e-103	rs189351399	9	T	G	PNPLA7	0.115019	-0.338831	0.0157439	exposure
1622	1.0562e-102	rs5412	17	A	G	ACADVL	0.170067	-0.227243	0.0105607	exposure
1623	1.0792e-102	rs1288380	1	G	C	SCP2	0.215952	-0.220975	0.0102698	exposure
1624	1.1123e-102	rs77217494	3	G	A	PPM1L	0.020163	-0.909093	0.0422527	exposure
1625	1.2073e-102	rs2634462	11	T	C	PIK3C2A	0.26476	0.211155	0.00981577	exposure
1626	1.2496e-102	rs4809217	19	G	C	CYP4F3	0.250208	-0.196542	0.00913723	exposure
1627	1.4848e-102	rs112147548	19	T	C	CERS4	0.108691	0.328542	0.0152794	exposure
1628	1.6608e-102	rs114591063	2	G	T	LCLAT1	0.0587974	-0.378558	0.0176099	exposure
1629	1.8981e-102	rs76359196	12	T	A	GLIPR1	0.108153	-0.447488	0.0208224	exposure
1630	2.1974e-102	rs231946	6	A	C	TIAM2	0.0523592	0.383639	0.0178569	exposure
1631	2.304e-102	rs35797841	17	T	C	ORMDL3	0.0494914	0.411727	0.0191661	exposure
1632	2.9321e-102	rs17592494	8	G	A	ASAH1	0.0468614	0.401397	0.0186951	exposure
1633	2.983e-102	rs10799465	1	A	G	DEGS1	0.35942	0.177727	0.00827794	exposure
1634	3.3649e-102	rs75022915	11	C	T	CPT1A	0.0271667	0.541554	0.0252304	exposure
1635	4.0312e-102	rs28708716	4	T	G	SRD5A3	0.285658	-0.187681	0.00874733	exposure
1636	5.2399e-102	rs28363196	1	G	T	FAAH	0.113101	0.275058	0.0128269	exposure
1637	5.8092e-102	rs150597587	17	C	T	ORMDL3	0.0485509	-0.434872	0.0202843	exposure
1638	6.3034e-102	rs79932634	1	A	G	SCP2	0.019532	-0.688277	0.0321101	exposure
1639	7.8471e-102	rs2066960	5	A	C	SLC22A5	0.110683	0.283325	0.0132241	exposure
1640	8.6989e-102	rs77397584	17	T	G	ABCC3	0.0320101	0.495794	0.0231462	exposure
1641	9.937e-102	rs7683704	4	T	C	ADH5	0.0895108	0.296376	0.0138404	exposure
1642	1.0507e-101	rs56319439	8	C	A	FDFT1	0.319638	-0.198544	0.00927294	exposure
1643	1.1798e-101	rs3012372	6	T	G	FAM120B	0.162287	-0.229277	0.0107111	exposure
1644	1.3134e-101	rs111252162	1	G	A	SCP2	0.025448	-0.598354	0.0279595	exposure
1645	1.513e-101	rs7939715	11	A	G	FDX1	0.372428	0.175459	0.00820124	exposure
1646	1.7807e-101	rs4815831	20	G	A	GPCPD1	0.530627	-0.16936	0.00791904	exposure
1647	2.0164e-101	rs114948551	3	C	A	PPM1L	0.0191435	-0.650076	0.0304049	exposure
1648	2.5413e-101	rs12447624	16	A	G	LPCAT2	0.042677	0.430824	0.02016	exposure
1649	3.1888e-101	rs11089505	22	G	A	PISD	0.0886863	-0.301037	0.014094	exposure
1650	3.9837e-101	rs12946335	17	T	C	ORMDL3	0.0186689	-0.671666	0.0314614	exposure
1651	4.9762e-101	rs17708190	19	C	T	CYP4F3	0.224625	0.202352	0.00948285	exposure
1652	5.0838e-101	rs406363	16	T	C	NUDT7	0.0463843	0.499662	0.0234169	exposure
1653	5.216e-101	rs6550105	3	G	A	GPD1L	0.446291	0.170191	0.00797651	exposure
1654	5.4206e-101	rs11738148	5	G	A	SLC22A5	0.158036	-0.231102	0.0108323	exposure
1655	8.6004e-101	rs17009821	2	T	C	LCLAT1	0.0789353	-0.314219	0.0147432	exposure
1656	8.9758e-101	rs825612	10	C	G	PHYH	0.479198	-0.169152	0.00793737	exposure
1657	9.3275e-101	rs12461559	19	C	G	GCDH	0.183206	0.240594	0.0112906	exposure
1658	9.8181e-101	rs75423501	3	G	A	SCAP	0.0834743	0.332623	0.015611	exposure
1659	1.0116e-100	rs10422784	19	A	C	GCDH	0.257108	-0.21269	0.00998297	exposure
1660	1.2364e-100	rs11758937	6	A	G	FAM120B	0.212277	0.205463	0.00964796	exposure
1661	1.2958e-100	rs10846760	12	T	C	SCARB1	0.326412	-0.179721	0.00844015	exposure
1662	1.4541e-100	rs130373	22	A	G	A4GALT	0.0916301	0.298189	0.014007	exposure
1663	1.4603e-100	rs13312936	8	A	G	DECR1	0.0159449	-1.1922	0.0560033	exposure
1664	1.4791e-100	rs325937	1	T	C	CEPT1	0.156619	0.232235	0.0109094	exposure
1665	1.4982e-100	rs55650311	16	T	C	ECI1	0.148641	-0.568887	0.0267247	exposure
1666	1.6247e-100	rs116917138	6	T	C	FAM120B	0.0188646	-0.736744	0.0346164	exposure
1667	1.6739e-100	rs140789324	1	A	G	THEM4	0.0218038	-0.600951	0.0282379	exposure
1668	2.0806e-100	rs540808	11	T	C	GDPD5	0.196088	0.212422	0.00998613	exposure
1669	2.5099e-100	rs4660342	1	T	G	PIK3R3	0.378297	-0.177049	0.00832676	exposure
1670	2.7448e-100	rs2235347	22	G	A	PLA2G6	0.437296	0.169044	0.00795173	exposure
1671	2.8279e-100	rs61707929	18	A	G	NPC1	0.0338675	-0.468775	0.0220526	exposure
1672	2.951e-100	rs78317694	1	G	C	SLC44A5	0.187557	-0.218361	0.0102734	exposure
1673	4.919e-100	rs3797009	4	C	T	HPGD	0.176915	-0.220209	0.010372	exposure
1674	5.1768e-100	rs60965459	3	G	T	SCAP	0.114382	-0.277354	0.013065	exposure
1675	5.3106e-100	rs6870300	5	A	T	GM2A	0.496546	-0.183627	0.00865042	exposure
1676	6.111e-100	rs2839709	22	G	A	CYP2D6	0.245527	0.212796	0.0100276	exposure
1677	6.2159e-100	rs6699941	1	A	G	PPT1	0.070372	-0.344996	0.016258	exposure
1678	6.6254e-100	rs11258190	10	G	T	PHYH	0.257497	-0.194039	0.00914546	exposure
1679	7.2135e-100	rs117875230	17	G	A	ACOX1	0.0269896	-0.524173	0.0247098	exposure
1680	9.3887e-100	rs11717007	3	C	A	GLB1	0.229675	0.199849	0.00942643	exposure
1681	1.1464e-99	rs9383750	6	T	C	TIAM2	0.362993	0.17548	0.00828069	exposure
1682	1.2375e-99	rs11258195	10	A	G	PHYH	0.301742	0.213742	0.010088	exposure
1683	1.2966e-99	rs1569840	6	G	C	FAM120B	0.446261	-0.195924	0.00924806	exposure
1684	1.5563e-99	rs117721206	7	T	C	CD36	0.0410489	0.471518	0.0222656	exposure
1685	1.6101e-99	rs5758873	22	A	G	A4GALT	0.470762	-0.167347	0.00790291	exposure
1686	1.7232e-99	rs75787400	1	A	G	PPT1	0.0216455	-0.61431	0.0290151	exposure
1687	1.8521e-99	rs209589	1	G	A	PPT1	0.0805336	-0.308297	0.0145638	exposure
1688	1.8759e-99	rs3818509	9	C	T	ST6GALNAC6	0.0869659	0.315693	0.0149136	exposure
1689	2.1214e-99	rs55971533	22	G	A	PISD	0.047969	0.438962	0.0207425	exposure
1690	2.1854e-99	rs79960219	15	G	T	STARD5	0.0980974	0.307704	0.014541	exposure
1691	2.2417e-99	rs251698	19	C	A	PLA2G4C	0.0272085	-0.579503	0.0273871	exposure
1692	2.4402e-99	rs2835324	21	C	G	CBR3	0.281357	0.18593	0.00878858	exposure
1693	2.6114e-99	rs12582316	12	C	T	ACACB	0.182983	0.235006	0.01111	exposure
1694	2.7245e-99	rs12986320	19	T	C	SLC44A2	0.0439271	-0.410982	0.0194313	exposure
1695	2.7477e-99	rs1578204	10	G	A	ALOX5	0.43432	-0.168629	0.00797301	exposure
1696	2.9158e-99	rs59431377	8	C	T	FDFT1	0.170876	-0.24635	0.0116492	exposure
1697	3.4986e-99	rs6849357	4	G	A	UGT8	0.146065	0.236264	0.0111767	exposure
1698	3.6811e-99	rs10466126	10	A	G	ECHS1	0.22376	0.250181	0.0118365	exposure
1699	6.5472e-99	rs4758544	11	C	T	OSBPL5	0.148922	0.269392	0.0127618	exposure
1700	8.6191e-99	rs10887918	10	C	T	LIPA	0.415059	0.179572	0.00851199	exposure
1701	1.0875e-98	rs4625714	16	C	T	LPCAT2	0.49391	0.167254	0.00793228	exposure
1702	1.3265e-98	rs146583994	21	A	G	CBR3	0.02286	0.592862	0.0281297	exposure
1703	1.4742e-98	rs17448653	20	T	C	PLTP	0.0978212	0.280364	0.0133058	exposure
1704	1.6875e-98	rs141664673	9	T	C	ST6GALNAC6	0.0796924	-0.372179	0.0176688	exposure
1705	1.8596e-98	rs76869453	8	C	T	FDFT1	0.36121	0.246973	0.0117272	exposure
1706	2.3356e-98	rs72668691	1	C	T	SCP2	0.0798378	0.329868	0.0156713	exposure
1707	2.4777e-98	rs939348	17	T	C	ORMDL3	0.29608	0.181878	0.0086418	exposure
1708	2.5198e-98	rs10890384	1	T	C	FAAH	0.151922	-0.231301	0.0109906	exposure
1709	2.5844e-98	rs143737288	12	T	C	LTA4H	0.0320731	0.483285	0.022965	exposure
1710	2.7532e-98	rs72789400	5	C	A	SLC22A5	0.034299	-0.541672	0.0257435	exposure
1711	3.3709e-98	rs11789753	9	T	C	CRAT	0.0291456	-0.516605	0.0245634	exposure
1712	3.6674e-98	rs11668681	19	T	C	SLC27A1	0.124011	-0.252988	0.0120313	exposure
1713	5.7078e-98	rs10750830	11	C	T	CPT1A	0.38241	-0.174633	0.0083133	exposure
1714	5.7319e-98	rs2683048	19	T	C	CYP4F3	0.0720163	-0.321645	0.0153118	exposure
1715	7.1046e-98	rs4841546	8	T	C	FDFT1	0.254427	0.208561	0.00993323	exposure
1716	2.1372e-97	rs11204407	17	G	A	ALDH3A2	0.303431	-0.179729	0.00858158	exposure
1717	2.4444e-97	rs7295752	12	A	G	SCARB1	0.336301	-0.176341	0.00842235	exposure
1718	2.6921e-97	rs113800254	5	C	T	SLC22A5	0.0307774	-0.512183	0.0244681	exposure
1719	3.9103e-97	rs117212919	19	A	G	PRKD2	0.039222	0.478248	0.0228662	exposure
1720	4.3973e-97	rs9910004	17	G	A	PCTP	0.157061	-0.237172	0.0113429	exposure
1721	4.4157e-97	rs3759129	12	C	A	CERS5	0.160994	0.257631	0.0123214	exposure
1722	4.883e-97	rs112505310	12	G	C	ALDH2	0.113006	0.262391	0.012552	exposure
1723	4.9241e-97	rs34900560	19	A	G	MED16	0.291154	-0.241206	0.0115388	exposure
1724	5.0707e-97	rs12518465	5	T	C	RUFY1	0.408749	0.169067	0.00808828	exposure
1725	5.9957e-97	rs76578737	3	A	G	PCCB	0.089653	0.300718	0.0143921	exposure
1726	6.0461e-97	rs55659203	3	G	A	ABHD5	0.0524478	-0.370458	0.0177302	exposure
1727	6.0715e-97	rs34336178	3	T	C	SACM1L	0.358957	0.173891	0.00832246	exposure
1728	6.2784e-97	rs111753435	12	G	A	CHPT1	0.0329839	-0.539385	0.0258174	exposure
1729	7.2087e-97	rs183101960	1	T	C	SCP2	0.0241173	-0.61062	0.0292363	exposure
1730	7.6119e-97	rs12351842	9	G	C	GBA2	0.087668	0.29187	0.0139763	exposure
1731	8.4871e-97	rs12986752	2	A	G	INSIG2	0.255794	-0.189777	0.00908982	exposure
1732	9.9082e-97	rs61244481	5	G	T	MED10	0.132742	-0.243181	0.0116519	exposure
1733	1.0462e-96	rs10888776	1	G	A	CPT2	0.464292	0.16539	0.0079255	exposure
1734	1.0462e-96	rs9457167	6	C	T	SYNJ2	0.390259	-0.185814	0.00890432	exposure
1735	1.2895e-96	rs75563167	11	C	T	STARD10	0.070743	0.474513	0.0227497	exposure
1736	1.8628e-96	rs11101983	1	T	C	GSTM4	0.124122	0.303294	0.0145531	exposure
1737	2.9364e-96	rs118156061	11	T	C	GDPD5	0.0172223	0.723403	0.0347478	exposure
1738	2.9983e-96	rs12304751	12	G	A	ACACB	0.0477873	-0.389399	0.0187054	exposure
1739	5.1348e-96	rs6863008	5	T	C	ARSB	0.371234	0.187378	0.0090121	exposure
1740	5.3982e-96	rs5753358	22	A	G	PISD	0.286113	-0.18244	0.00877571	exposure
1741	5.675e-96	rs72976940	19	C	T	PIAS4	0.182859	0.247782	0.0119199	exposure
1742	7.5963e-96	rs28439176	1	A	T	SOAT1	0.142075	-0.23522	0.0113234	exposure
1743	1.2413e-95	rs6089043	20	G	A	CPNE1	0.0209748	-0.623017	0.030026	exposure
1744	1.2517e-95	rs2254139	9	A	G	PNPLA7	0.110783	0.296243	0.0142774	exposure
1745	1.5603e-95	rs10873259	14	G	A	ACOT4	0.338218	-0.255709	0.0123303	exposure
1746	1.6745e-95	rs78575228	19	C	T	PRKD2	0.0315095	0.52783	0.0254557	exposure
1747	2.1221e-95	rs3809335	13	G	A	MTMR6	0.077245	0.310945	0.0150044	exposure
1748	2.1487e-95	rs74842239	5	G	A	RUFY1	0.0432458	0.40433	0.019511	exposure
1749	2.5161e-95	rs11676410	2	G	A	LPIN1	0.16314	0.221224	0.0106792	exposure
1750	2.6778e-95	rs12627121	21	C	T	LSS	0.210686	-0.201847	0.00974526	exposure
1751	2.9461e-95	rs12570229	10	C	T	PHYH	0.3238	0.174624	0.00843276	exposure
1752	3.0709e-95	rs1134848	22	T	C	ARSA	0.106142	-0.289221	0.0139682	exposure
1753	3.2278e-95	rs35451013	8	C	T	FDFT1	0.213743	-0.224882	0.0108621	exposure
1754	4.1402e-95	rs237819	1	C	T	RAB4A	0.36288	0.185059	0.00894377	exposure
1755	4.2976e-95	rs6704973	2	T	G	PPP1CB	0.398196	-0.166784	0.00806124	exposure
1756	5.3539e-95	rs115730521	1	T	C	SCP2	0.0226729	-0.614551	0.0297186	exposure
1757	5.9879e-95	rs11564538	19	A	G	PLA2G4C	0.0420914	-0.410851	0.0198734	exposure
1758	7.1557e-95	rs111348717	20	A	G	CPNE1	0.0270657	-0.561159	0.0271552	exposure
1759	7.9036e-95	rs34740957	19	G	A	HSD17B14	0.0906272	-0.283982	0.0137454	exposure
1760	8.9121e-95	rs74614358	8	A	T	EPHX2	0.127897	0.244808	0.0118525	exposure
1761	1.0871e-94	rs4926586	1	A	C	SCP2	0.24784	0.189686	0.00918799	exposure
1762	1.133e-94	rs12453474	17	T	C	ALDH3A2	0.245232	0.189722	0.00919072	exposure
1763	1.3537e-94	rs62132010	19	C	T	PLA2G4C	0.393382	0.167	0.00809335	exposure
1764	1.4765e-94	rs2104009	20	A	G	CPNE1	0.495157	-0.182236	0.00883363	exposure
1765	1.4949e-94	rs188493056	10	A	C	LIPA	0.020791	0.614826	0.0298034	exposure
1766	1.6105e-94	rs1292198	20	T	C	CDS2	0.0275682	0.563606	0.027325	exposure
1767	1.7206e-94	rs7657530	4	G	T	HSD17B13	0.272953	0.184967	0.00896906	exposure
1768	1.8081e-94	rs2911977	8	T	C	AGPAT5	0.340813	0.17256	0.00836844	exposure
1769	2.0049e-94	rs12346323	9	G	A	PNPLA7	0.095055	0.312494	0.0151584	exposure
1770	2.4548e-94	rs72832993	17	A	C	ORMDL3	0.0696411	0.346321	0.0168073	exposure
1771	2.6334e-94	rs1150753	6	G	A	CYP21A2	0.103682	0.468653	0.0227478	exposure
1772	3.4583e-94	rs9981222	21	A	C	CBR3	0.0257071	0.553391	0.0268782	exposure
1773	3.5304e-94	rs45462895	4	C	T	HPGD	0.104968	-0.267816	0.0130085	exposure
1774	3.5744e-94	rs248429	5	A	T	GM2A	0.238233	-0.209117	0.0101577	exposure
1775	4.2507e-94	rs58870928	17	C	T	ACOX1	0.0165886	-0.914045	0.0444171	exposure
1776	4.5408e-94	rs11145988	9	A	G	INPP5E	0.123966	0.287193	0.0139579	exposure
1777	4.5973e-94	rs62064983	17	A	G	ALOX15	0.401554	0.180919	0.00879308	exposure
1778	5.0547e-94	rs11558492	1	G	A	GNPAT	0.177693	-0.213641	0.0103859	exposure
1779	6.2375e-94	rs551841	2	G	A	LCLAT1	0.288787	-0.180305	0.00876969	exposure
1780	6.4466e-94	rs12614742	2	T	C	NCOA1	0.454475	0.165184	0.0080347	exposure
1781	6.5e-94	rs761063	16	G	C	UBE2I	0.255942	0.217086	0.0105596	exposure
1782	6.8014e-94	rs1228024	11	C	A	NR1H3	0.342145	-0.17334	0.00843262	exposure
1783	7.2351e-94	rs709159	3	C	A	PPARG	0.249115	0.188528	0.00917277	exposure
1784	1.3473e-93	rs7068612	10	C	G	PHYH	0.272931	0.182145	0.00887515	exposure
1785	1.5305e-93	rs2835196	21	G	C	CBR3	0.353646	-0.169652	0.00826911	exposure
1786	1.5368e-93	rs2245460	5	A	T	SLC22A5	0.231068	0.193967	0.00945424	exposure
1787	1.6823e-93	rs56212906	1	G	T	SLC44A5	0.128359	0.255583	0.0124601	exposure
1788	2.1353e-93	rs17804125	8	C	A	ENPP2	0.353215	-0.169836	0.00828457	exposure
1789	2.2067e-93	rs78085324	20	G	A	CDS2	0.035313	0.504413	0.0246069	exposure
1790	2.7775e-93	rs80263632	11	G	A	HSD17B12	0.0296432	-0.5488	0.0267872	exposure
1791	3.1417e-93	rs67053123	12	A	T	SCARB1	0.131593	-0.2416	0.011796	exposure
1792	4.0688e-93	rs296745	12	T	C	CERS5	0.343306	-0.216749	0.0105891	exposure
1793	5.1197e-93	rs4669778	2	C	T	LPIN1	0.463283	0.161913	0.00791443	exposure
1794	5.6261e-93	rs72752891	9	A	G	ST6GALNAC6	0.0223195	-0.698405	0.0341466	exposure
1795	5.7899e-93	rs2280699	12	G	A	SOAT2	0.205595	-0.199884	0.00977347	exposure
1796	6.4148e-93	rs75616307	7	A	G	PNPLA8	0.018091	-0.655701	0.0320686	exposure
1797	1.1666e-92	rs9871160	3	C	T	PCCB	0.134106	-0.236948	0.0116052	exposure
1798	1.2765e-92	rs4757465	11	G	C	PIK3C2A	0.287775	0.198379	0.00971811	exposure
1799	1.2922e-92	rs35364355	1	A	G	SCP2	0.0654163	0.345477	0.0169245	exposure
1800	1.3517e-92	rs76555104	17	A	G	ORMDL3	0.0172231	-0.74043	0.0362775	exposure
1801	1.6518e-92	rs117855218	19	C	T	PLA2G4C	0.0524039	-0.381952	0.0187227	exposure
1802	1.7491e-92	rs186437906	7	T	C	CD36	0.0340012	-0.462977	0.0226975	exposure
1803	1.9855e-92	rs7049155	9	A	C	CRAT	0.427841	0.17768	0.00871338	exposure
1804	2.0348e-92	rs131781	22	G	A	CPT1B	0.383614	-0.309455	0.0151765	exposure
1805	2.2353e-92	rs34872323	9	A	G	PNPLA7	0.035268	0.492018	0.0241353	exposure
1806	2.4961e-92	rs246344	5	G	A	SAR1B	0.185343	-0.208447	0.0102279	exposure
1807	2.579e-92	rs113630186	1	A	G	THEM4	0.0920326	-0.28547	0.0140083	exposure
1808	4.0578e-92	rs16940233	15	C	T	LIPC	0.0670662	0.323061	0.01587	exposure
1809	4.3493e-92	rs34131899	2	A	G	PPP1CB	0.0510563	0.372477	0.0183006	exposure
1810	5.1203e-92	rs10426326	19	T	C	GPX4	0.286298	0.237197	0.0116586	exposure
1811	5.1412e-92	rs3100199	10	A	C	AKR1C2	0.278112	0.180393	0.00886669	exposure
1812	5.6009e-92	rs149217739	12	T	C	LTA4H	0.0318096	-0.465845	0.0229021	exposure
1813	5.9785e-92	rs57679284	16	A	C	GDE1	0.5301	-0.236788	0.0116429	exposure
1814	6.003e-92	rs298259	2	T	C	GPD2	0.264065	-0.182691	0.0089831	exposure
1815	1.0533e-91	rs209598	1	A	G	PPT1	0.465444	0.160706	0.00791272	exposure
1816	1.138e-91	rs13332704	16	C	A	MBTPS1	0.468281	0.162525	0.00800369	exposure
1817	1.1709e-91	rs17240392	16	T	C	DPEP3	0.048021	-0.395116	0.0194595	exposure
1818	1.2497e-91	rs1490311	1	A	G	SOAT1	0.153337	-0.222784	0.0109739	exposure
1819	1.3724e-91	rs12056187	7	T	C	CD36	0.120294	-0.247981	0.0122178	exposure
1820	1.6751e-91	rs76376981	11	C	G	FADS2	0.047191	0.793615	0.039119	exposure
1821	2.1379e-91	rs6550098	3	C	T	GPD1L	0.116145	0.249769	0.012319	exposure
1822	2.4848e-91	rs117489102	18	A	G	LPIN2	0.027367	0.520305	0.0256716	exposure
1823	2.5669e-91	rs3807102	7	G	T	CD36	0.214189	0.21038	0.0103809	exposure
1824	2.609e-91	rs118034841	17	T	C	ORMDL3	0.0212557	-0.689258	0.0340122	exposure
1825	2.9954e-91	rs1045913	19	A	G	GCDH	0.110813	0.258648	0.0127674	exposure
1826	3.1578e-91	rs1288410	1	A	G	SCP2	0.239686	0.187624	0.00926274	exposure
1827	3.1835e-91	rs34998501	8	C	T	FDFT1	0.441671	0.193612	0.00955849	exposure
1828	3.6106e-91	rs140613932	1	A	G	DEGS1	0.0182905	0.719576	0.0355358	exposure
1829	5.1184e-91	rs12984955	19	A	G	PLA2G4C	0.0263956	0.51349	0.0253801	exposure
1830	5.2658e-91	rs6574383	14	A	G	SPTLC2	0.178298	0.21334	0.0105454	exposure
1831	6.8537e-91	rs61828274	1	G	T	ARV1	0.0303324	-0.487368	0.0241063	exposure
1832	7.6463e-91	rs10058204	5	T	C	ARSB	0.46817	0.176034	0.00870929	exposure
1833	1.1372e-90	rs3933689	2	T	C	LCLAT1	0.0626112	-0.34561	0.0171158	exposure
1834	1.3755e-90	rs59133474	17	C	T	ARSG	0.447641	0.161044	0.00797908	exposure
1835	1.4675e-90	rs1601719	20	T	G	PLTP	0.399717	0.162917	0.00807317	exposure
1836	1.5719e-90	rs147612190	4	T	C	CYP2U1	0.02131	0.643364	0.0318865	exposure
1837	1.5976e-90	rs2104010	20	C	T	CPNE1	0.273686	0.198043	0.0098158	exposure
1838	1.7392e-90	rs2477806	6	T	C	SYNJ2	0.435492	-0.175718	0.00871118	exposure
1839	2.1723e-90	rs61687461	22	T	A	PISD	0.140336	-0.230312	0.0114239	exposure
1840	2.5125e-90	rs74925736	5	G	A	GM2A	0.0202073	0.739804	0.0367084	exposure
1841	2.5742e-90	rs11570214	11	T	C	MED19	0.03759	0.452476	0.022453	exposure
1842	2.8134e-90	rs79903956	22	T	C	A4GALT	0.0205201	0.589168	0.0292423	exposure
1843	2.8362e-90	rs62498415	8	A	C	ASAH1	0.0582244	0.360353	0.0178857	exposure
1844	3.0134e-90	rs111246675	10	G	A	LIPA	0.0612312	-0.35263	0.0175053	exposure
1845	3.2934e-90	rs141111503	8	C	T	FDFT1	0.0183125	-0.705545	0.0350324	exposure
1846	3.5703e-90	rs174602	11	C	T	FADS2	0.195382	0.213108	0.0105833	exposure
1847	5.3883e-90	rs142439563	11	A	G	INPPL1	0.0282231	-0.50491	0.0251005	exposure
1848	5.7013e-90	rs7176351	15	A	G	MTMR10	0.135134	0.25508	0.0126824	exposure
1849	6.0812e-90	rs10011624	4	C	T	PPARGC1A	0.475008	0.159261	0.00791962	exposure
1850	6.2301e-90	rs7974628	12	G	T	OSBPL8	0.34912	0.247035	0.0122851	exposure
1851	6.2301e-90	rs76060013	3	A	G	SCAP	0.151552	-0.240714	0.0119708	exposure
1852	6.4603e-90	rs111940736	22	A	T	PISD	0.162093	-0.217607	0.0108228	exposure
1853	7.1452e-90	rs62200433	20	A	G	CDS2	0.0684489	0.369404	0.0183767	exposure
1854	7.3201e-90	rs7696095	4	T	C	HSD17B13	0.269656	0.181407	0.009025	exposure
1855	7.8076e-90	rs34522581	1	G	A	PPT1	0.0357161	0.484637	0.0241144	exposure
1856	9.2098e-90	rs41279378	20	T	C	TRIB3	0.0854195	-0.285699	0.0142217	exposure
1857	9.3218e-90	rs2697113	12	G	T	CERS5	0.1058	-0.295957	0.0147329	exposure
1858	1.1586e-89	rs1476591	19	G	C	PIP5K1C	0.178723	0.237823	0.0118452	exposure
1859	1.4514e-89	rs17509566	2	G	A	ST3GAL5	0.112071	-0.258662	0.0128904	exposure
1860	1.5479e-89	rs833829	12	T	C	ARF3	0.0314988	-0.471178	0.0234849	exposure
1861	1.5731e-89	rs75685279	3	C	A	PCCB	0.226815	-0.189458	0.0094435	exposure
1862	1.9389e-89	rs296746	12	A	G	CERS5	0.33526	-0.241422	0.0120399	exposure
1863	1.9863e-89	rs143909337	21	A	C	CBR3	0.0240105	0.550149	0.0274376	exposure
1864	2.2051e-89	rs2079192	15	T	C	MTMR10	0.432028	0.178092	0.00888429	exposure
1865	2.2589e-89	rs17412829	2	A	C	CYP1B1	0.0819761	-0.300583	0.014996	exposure
1866	2.6527e-89	rs13027935	2	A	G	GLB1L	0.142489	0.248529	0.0124038	exposure
1867	3.3485e-89	rs17343651	20	C	G	CPNE1	0.0357901	0.45487	0.0227153	exposure
1868	3.3755e-89	rs4332039	7	A	G	OSBPL3	0.283851	-0.175914	0.00878497	exposure
1869	3.5995e-89	rs35664357	3	T	G	GPD1L	0.113072	-0.25003	0.0124884	exposure
1870	4.417e-89	rs11180440	12	C	G	GLIPR1	0.205092	0.292799	0.0146318	exposure
1871	4.417e-89	rs1078697	9	T	C	ST6GALNAC6	0.222865	-0.198577	0.00992339	exposure
1872	5.165e-89	rs35909869	15	T	C	MTMR10	0.0522416	0.390626	0.0195281	exposure
1873	5.7787e-89	rs1961893	8	G	T	FDFT1	0.0157525	-0.809618	0.0404857	exposure
1874	6.1123e-89	rs12685481	9	T	C	PNPLA7	0.16547	-0.245168	0.0122617	exposure
1875	6.2611e-89	rs60770631	7	A	C	TBXAS1	0.165625	-0.218199	0.0109135	exposure
1876	6.3115e-89	rs75967021	11	T	C	MED19	0.0356667	-0.438418	0.0219285	exposure
1877	6.4393e-89	rs1287064	20	G	A	CRLS1	0.271219	0.177862	0.00889648	exposure
1878	6.7837e-89	rs61836169	1	G	A	GGPS1	0.46654	0.169933	0.00850101	exposure
1879	6.921e-89	rs2453481	12	A	G	ARF3	0.184362	-0.203854	0.0101986	exposure
1880	6.9767e-89	rs72789680	2	A	C	LCLAT1	0.396451	0.223098	0.0111615	exposure
1881	9.3843e-89	rs11650975	17	T	C	PHOSPHO1	0.243038	0.183835	0.00920394	exposure
1882	9.4597e-89	rs116942688	12	T	C	ACACB	0.0789931	-0.307092	0.0153755	exposure
1883	9.4977e-89	rs17691683	16	G	A	NUDT7	0.110169	0.307485	0.015395	exposure
1884	9.7287e-89	rs112351029	2	G	A	LCLAT1	0.153918	-0.236365	0.0118351	exposure
1885	1.0248e-88	rs1990063	7	T	A	CD36	0.353414	0.165211	0.00827333	exposure
1886	1.0372e-88	rs10268816	7	A	C	OSBPL3	0.234037	0.187782	0.00940393	exposure
1887	1.1556e-88	rs6568608	6	A	G	FIG4	0.278278	0.180432	0.00903827	exposure
1888	1.3241e-88	rs11163490	1	T	A	SLC44A5	0.190949	-0.203195	0.010182	exposure
1889	1.3836e-88	rs2788140	1	C	T	LPGAT1	0.340392	-0.166349	0.00833665	exposure
1890	1.4229e-88	rs34550823	2	C	T	MCEE	0.146665	-0.22307	0.0111801	exposure
1891	1.6367e-88	rs112413063	2	C	T	PPP1CB	0.0594701	-0.335313	0.0168116	exposure
1892	1.6967e-88	rs10414394	19	T	C	PLA2G4C	0.133172	-0.232156	0.0116406	exposure
1893	1.7172e-88	rs2302320	17	C	T	PLD2	0.246128	0.184098	0.009231	exposure
1894	1.7241e-88	rs4630205	10	C	T	LIPA	0.245772	-0.182866	0.0091695	exposure
1895	1.7873e-88	rs17176953	21	A	C	LSS	0.0204955	0.626806	0.0314324	exposure
1896	2.7408e-88	rs111920893	19	C	T	GCDH	0.149653	0.237806	0.0119381	exposure
1897	2.8411e-88	rs3775142	4	A	G	DGKQ	0.399204	-0.17392	0.00873179	exposure
1898	2.9217e-88	rs7461831	8	C	T	ASAH1	0.113014	0.2652	0.0133154	exposure
1899	3.1394e-88	rs34655584	4	A	G	HPGD	0.384306	-0.162154	0.00814323	exposure
1900	3.8945e-88	rs10770474	12	T	G	PLEKHA5	0.0933902	-0.271434	0.0136385	exposure
1901	4.2519e-88	rs75444568	10	C	T	ACSL5	0.041209	0.397619	0.0199829	exposure
1902	4.4073e-88	rs34353262	20	A	G	TRIB3	0.178998	0.242982	0.0122126	exposure
1903	4.7733e-88	rs72708674	1	G	A	SOAT1	0.0511149	-0.363079	0.0182526	exposure
1904	5.1696e-88	rs56360267	22	T	C	PISD	0.087707	0.308856	0.0155297	exposure
1905	5.2948e-88	rs253942	5	T	C	SLC22A5	0.0788917	0.291783	0.0146721	exposure
1906	5.3585e-88	rs6886768	5	C	G	HEXB	0.127203	0.431116	0.0216791	exposure
1907	5.6436e-88	rs4823572	22	T	C	CERK	0.113413	0.250637	0.0126051	exposure
1908	6.7792e-88	rs55823924	5	G	A	GM2A	0.0203916	0.66515	0.0334675	exposure
1909	7.2833e-88	rs17370180	1	C	A	SOAT1	0.119371	-0.241986	0.012178	exposure
1910	7.6399e-88	rs7692397	4	A	C	HSD17B13	0.223381	-0.190692	0.00959778	exposure
1911	9.1761e-88	rs2074455	19	T	A	GPX4	0.384743	-0.206907	0.0104188	exposure
1912	1.0258e-87	rs17165046	4	T	C	DGKQ	0.066548	0.342158	0.017234	exposure
1913	1.0423e-87	rs72816710	10	T	G	LIPA	0.0241535	0.546122	0.0275086	exposure
1914	1.059e-87	rs118147938	10	T	C	LIPA	0.116451	-0.250701	0.0126286	exposure
1915	1.3446e-87	rs2286671	17	G	A	PLD2	0.367314	0.169982	0.00856761	exposure
1916	1.3607e-87	rs17419893	2	G	A	CYP1B1	0.0297138	-0.476182	0.024002	exposure
1917	1.5954e-87	rs62183671	2	C	A	CYP27A1	0.0399165	0.443723	0.0223747	exposure
1918	1.5954e-87	rs11101986	1	A	C	GSTM4	0.329174	-0.188054	0.00948262	exposure
1919	1.6404e-87	rs76596883	1	C	T	ACADM	0.0354382	0.449768	0.0226811	exposure
1920	1.8263e-87	rs1225125	11	T	C	ACER3	0.067131	0.327242	0.0165069	exposure
1921	1.9617e-87	rs11826	12	T	C	LTA4H	0.238791	0.18355	0.00926036	exposure
1922	2.0332e-87	rs2740433	8	G	A	FDFT1	0.334497	0.1819	0.00917793	exposure
1923	2.6426e-87	rs6599389	4	A	G	DGKQ	0.0766844	-0.326824	0.0165013	exposure
1924	2.9888e-87	rs9410140	9	G	A	PNPLA7	0.427769	0.161676	0.00816555	exposure
1925	3.2102e-87	rs829605	2	A	G	LCLAT1	0.194633	0.197411	0.00997218	exposure
1926	3.3269e-87	rs4761435	12	T	A	OSBPL8	0.419025	-0.235129	0.0118787	exposure
1927	4.1055e-87	rs117600114	12	A	C	ALDH2	0.044976	0.402187	0.0203289	exposure
1928	4.1547e-87	rs2163454	2	C	A	CYP1B1	0.394172	0.160133	0.00809435	exposure
1929	4.4799e-87	rs2094332	9	A	G	ST6GALNAC6	0.353537	-0.198987	0.0100604	exposure
1930	5.8429e-87	rs75792549	1	A	C	ALDH9A1	0.113454	-0.255282	0.0129153	exposure
1931	6.1518e-87	rs10426317	19	C	T	SPHK2	0.29616	0.171944	0.00870015	exposure
1932	6.2254e-87	rs41311276	1	C	A	PAFAH2	0.158002	-0.213952	0.0108261	exposure
1933	6.5027e-87	rs11258219	10	A	G	PHYH	0.240008	0.184454	0.00933437	exposure
1934	6.9283e-87	rs7511322	22	A	C	ARSA	0.349205	-0.195673	0.00990386	exposure
1935	1.0335e-86	rs4903150	14	C	T	PTGR2	0.361779	-0.166762	0.00844921	exposure
1936	1.0376e-86	rs198417	11	T	C	FADS2	0.260059	0.178565	0.00904724	exposure
1937	1.132e-86	rs7946159	11	T	C	HSD17B12	0.261731	0.194388	0.00985109	exposure
1938	1.1776e-86	rs3818193	20	A	G	TRIB3	0.152434	0.302007	0.0153065	exposure
1939	1.2696e-86	rs73221129	4	G	A	DGKQ	0.330763	0.186601	0.00945924	exposure
1940	1.6678e-86	rs11656959	17	A	G	ACSF2	0.295659	-0.170879	0.00866838	exposure
1941	1.805e-86	rs2268387	12	G	A	ACACB	0.429404	0.157213	0.00797667	exposure
1942	1.9304e-86	rs75624804	5	G	A	SLC22A5	0.0913638	0.270531	0.0137285	exposure
1943	1.9457e-86	rs187756131	1	G	T	PPT1	0.0429339	0.443026	0.0224826	exposure
1944	1.9845e-86	rs156026	5	A	C	SLC22A5	0.04684	0.369914	0.0187734	exposure
1945	2.3427e-86	rs11263772	17	A	G	DHRS11	0.386967	0.160808	0.00816456	exposure
1946	2.7762e-86	rs6564000	16	T	C	MBTPS1	0.0528158	-0.361057	0.0183398	exposure
1947	3.0641e-86	rs11048911	12	C	G	MED21	0.277348	-0.173905	0.00883574	exposure
1948	3.504e-86	rs1204506	16	A	C	DECR2	0.112268	-0.309701	0.0157407	exposure
1949	4.2679e-86	rs10781541	9	C	T	INPP5E	0.215487	0.285592	0.0145225	exposure
1950	4.8418e-86	rs314439	3	C	G	SUMF1	0.113773	0.2713	0.0138002	exposure
1951	5.2804e-86	rs9480083	6	C	T	TIAM2	0.575973	-0.17155	0.00872824	exposure
1952	5.8041e-86	rs3761660	5	G	A	SLC22A5	0.0321733	0.444696	0.0226311	exposure
1953	6.1575e-86	rs12919747	16	T	C	NUDT7	0.283739	-0.210132	0.0106955	exposure
1954	6.3797e-86	rs2079231	17	T	C	ABCC3	0.328682	0.189958	0.00966948	exposure
1955	7.4976e-86	rs35458769	3	C	A	SUMF1	0.338289	0.165918	0.0084493	exposure
1956	8.2731e-86	rs1478887	8	C	T	FDFT1	0.25296	0.195139	0.00993983	exposure
1957	9.2734e-86	rs7835672	8	C	T	FDFT1	0.396624	-0.178391	0.00908956	exposure
1958	1.1468e-85	rs57508443	17	C	T	ACADVL	0.105284	0.271554	0.013844	exposure
1959	1.2653e-85	rs8034510	15	G	A	CERS3	0.0935792	0.297396	0.0151653	exposure
1960	1.7603e-85	rs73941621	19	A	G	PLA2G4C	0.0147655	1.00316	0.0511987	exposure
1961	2.2545e-85	rs7513553	1	T	G	PPT1	0.210298	0.191251	0.00976722	exposure
1962	2.487e-85	rs7223593	17	G	A	SREBF1	0.479222	0.166504	0.00850557	exposure
1963	2.887e-85	rs8118148	20	C	T	GPCPD1	0.0555895	0.339596	0.0173543	exposure
1964	3.2476e-85	rs7194039	16	C	T	NUDT7	0.389128	0.193931	0.00991356	exposure
1965	3.5962e-85	rs2049163	5	T	C	ARSB	0.302061	-0.184471	0.00943251	exposure
1966	4.8443e-85	rs4438729	4	A	G	HSD17B11	0.416263	-0.157172	0.00804288	exposure
1967	4.8634e-85	rs518076	1	G	A	GSTM4	0.0959262	0.286746	0.0146735	exposure
1968	6.1039e-85	rs6601900	10	A	G	AKR1C3	0.436412	-0.155502	0.00796228	exposure
1969	9.3152e-85	rs2071524	16	A	G	ACSM3	0.13791	-0.223423	0.0114526	exposure
1970	9.7629e-85	rs141790703	2	G	T	GLB1L	0.0157984	-0.757696	0.0388445	exposure
1971	9.9947e-85	rs60677263	11	G	A	DGAT2	0.10057	-0.256552	0.0131533	exposure
1972	1.2588e-84	rs75436485	12	T	C	LTA4H	0.133569	-0.230082	0.0118034	exposure
1973	1.3612e-84	rs2397987	10	G	A	AKR1C2	0.288578	0.170738	0.00876063	exposure
1974	1.5729e-84	rs7836608	8	C	T	FDFT1	0.317768	0.180813	0.00928117	exposure
1975	2.0754e-84	rs10421914	19	C	T	PLA2G4C	0.462163	-0.1545	0.00793637	exposure
1976	2.2006e-84	rs73535979	8	C	T	FDFT1	0.119844	0.260597	0.0133883	exposure
1977	2.3151e-84	rs7674356	4	C	A	PLA2G12A	0.363847	-0.159752	0.00820852	exposure
1978	2.4836e-84	rs10401347	19	G	A	SULT2B1	0.429023	0.201497	0.0103553	exposure
1979	2.6851e-84	rs59569490	2	T	C	CYP1B1	0.0180253	-0.644589	0.0331336	exposure
1980	3.1262e-84	rs3801148	7	T	C	TBXAS1	0.496806	0.154106	0.00792468	exposure
1981	3.5005e-84	rs8122991	20	G	A	CDS2	0.0445496	0.533487	0.0274417	exposure
1982	3.5279e-84	rs4804736	19	A	G	GCDH	0.155474	0.225388	0.0115938	exposure
1983	3.7113e-84	rs9951896	18	C	T	OSBPL1A	0.431237	0.168168	0.00865165	exposure
1984	4.4054e-84	rs8066943	17	G	A	ACOX1	0.0743677	-0.292978	0.0150796	exposure
1985	6.4775e-84	rs59581994	5	C	G	SAR1B	0.120192	0.236142	0.0121666	exposure
1986	6.7085e-84	rs111247722	17	A	C	ORMDL3	0.0346229	0.447817	0.0230747	exposure
1987	7.3651e-84	rs1077857	21	T	G	CBR1	0.36325	-0.159324	0.00821157	exposure
1988	7.8994e-84	rs13430763	2	C	G	PPP1CB	0.113587	0.257627	0.0132805	exposure
1989	8.1174e-84	rs28413686	4	A	G	BDH2	0.243152	-0.267358	0.0137833	exposure
1990	8.9812e-84	rs8055972	16	A	C	GDE1	0.40045	0.159538	0.00822686	exposure
1991	9.4102e-84	rs71575023	6	A	G	TIAM2	0.0355772	0.429363	0.0221436	exposure
1992	1.029e-83	rs16955475	16	T	C	LPCAT2	0.156977	0.210447	0.0108559	exposure
1993	1.4318e-83	rs28643368	4	T	G	HADH	0.213846	0.188868	0.0097514	exposure
1994	2.2812e-83	rs2686720	3	A	G	SUMF1	0.337468	-0.16188	0.00836843	exposure
1995	2.3714e-83	rs9628212	22	A	G	ARSA	0.0632954	-0.320192	0.0165541	exposure
1996	2.8788e-83	rs112453299	4	G	A	DGKQ	0.0434069	0.456594	0.0236183	exposure
1997	3.6465e-83	rs911837	6	T	G	SYNJ2	0.0219504	0.59145	0.0306132	exposure
1998	3.7178e-83	rs114491321	1	G	C	SOAT1	0.0332809	-0.457732	0.0236935	exposure
[truncated: 23,117 more rows]

## Sheet: Table S6
Table S6. MR analysis results of 609 genes and ebi-a-GCST90086053 cohort.
	id.exposure	id.outcome	outcome	exposure	method	nsnp	b	se	pval	lo_ci	up_ci	or	or_lci95	or_uci95
1	A4GALT	ebi-a-GCST90086053	Cardiovascular disease || id:ebi-a-GCST90086053	exposure	MR Egger	42	0.029707	0.0446945	0.510076	-0.0578941	0.117308	1.03015	0.94375	1.12447
2	A4GALT	ebi-a-GCST90086053	Cardiovascular disease || id:ebi-a-GCST90086053	exposure	Weighted median	42	0.0149562	0.0357567	0.675745	-0.0551269	0.0850393	1.01507	0.946365	1.08876
3	A4GALT	ebi-a-GCST90086053	Cardiovascular disease || id:ebi-a-GCST90086053	exposure	Inverse variance weighted	42	0.0151658	0.0243996	0.534231	-0.0326574	0.0629891	1.01528	0.96787	1.06502
4	A4GALT	ebi-a-GCST90086053	Cardiovascular disease || id:ebi-a-GCST90086053	exposure	Simple mode	42	0.024542	0.0566272	0.666999	-0.0864473	0.135531	1.02485	0.917184	1.14515
5	A4GALT	ebi-a-GCST90086053	Cardiovascular disease || id:ebi-a-GCST90086053	exposure	Weighted mode	42	0.0358937	0.0429508	0.408171	-0.0482898	0.120077	1.03655	0.952858	1.12758
6	AACS	ebi-a-GCST90086053	Cardiovascular disease || id:ebi-a-GCST90086053	exposure	MR Egger	15	-0.0741131	0.0972685	0.459695	-0.264759	0.116533	0.928567	0.767391	1.12359
7	AACS	ebi-a-GCST90086053	Cardiovascular disease || id:ebi-a-GCST90086053	exposure	Weighted median	15	-0.00622848	0.0792357	0.937345	-0.16153	0.149073	0.993791	0.850841	1.16076
8	AACS	ebi-a-GCST90086053	Cardiovascular disease || id:ebi-a-GCST90086053	exposure	Inverse variance weighted	15	0.0308548	0.0555973	0.578916	-0.0781159	0.139825	1.03134	0.924857	1.15007
9	AACS	ebi-a-GCST90086053	Cardiovascular disease || id:ebi-a-GCST90086053	exposure	Simple mode	15	-0.00419445	0.128016	0.974325	-0.255107	0.246718	0.995814	0.774834	1.27982
10	AACS	ebi-a-GCST90086053	Cardiovascular disease || id:ebi-a-GCST90086053	exposure	Weighted mode	15	-0.0394628	0.109889	0.724866	-0.254844	0.175919	0.961306	0.775037	1.19234
11	ABCA1	ebi-a-GCST90086053	Cardiovascular disease || id:ebi-a-GCST90086053	exposure	MR Egger	50	-0.0596832	0.11809	0.615587	-0.291139	0.171773	0.942063	0.747412	1.18741
12	ABCA1	ebi-a-GCST90086053	Cardiovascular disease || id:ebi-a-GCST90086053	exposure	Weighted median	50	-0.0252333	0.0540752	0.640762	-0.131221	0.0807541	0.975082	0.877024	1.0841
13	ABCA1	ebi-a-GCST90086053	Cardiovascular disease || id:ebi-a-GCST90086053	exposure	Inverse variance weighted	50	-0.0765855	0.0406992	0.0598707	-0.156356	0.00318492	0.926274	0.855255	1.00319
14	ABCA1	ebi-a-GCST90086053	Cardiovascular disease || id:ebi-a-GCST90086053	exposure	Simple mode	50	-0.00554359	0.111176	0.960434	-0.223449	0.212362	0.994472	0.799755	1.2366
15	ABCA1	ebi-a-GCST90086053	Cardiovascular disease || id:ebi-a-GCST90086053	exposure	Weighted mode	50	-0.012709	0.0889934	0.887027	-0.187136	0.161718	0.987371	0.829331	1.17553
16	ABCB4	ebi-a-GCST90086053	Cardiovascular disease || id:ebi-a-GCST90086053	exposure	MR Egger	13	-0.0151353	0.111387	0.89437	-0.233454	0.203183	0.984979	0.791794	1.2253
17	ABCB4	ebi-a-GCST90086053	Cardiovascular disease || id:ebi-a-GCST90086053	exposure	Weighted median	13	0.0340079	0.0841627	0.686159	-0.130951	0.198967	1.03459	0.877261	1.22014
18	ABCB4	ebi-a-GCST90086053	Cardiovascular disease || id:ebi-a-GCST90086053	exposure	Inverse variance weighted	13	0.109661	0.0638311	0.0857999	-0.0154483	0.23477	1.1159	0.98467	1.26462
19	ABCB4	ebi-a-GCST90086053	Cardiovascular disease || id:ebi-a-GCST90086053	exposure	Simple mode	13	0.164635	0.144511	0.276829	-0.118607	0.447877	1.17896	0.888157	1.56499
20	ABCB4	ebi-a-GCST90086053	Cardiovascular disease || id:ebi-a-GCST90086053	exposure	Weighted mode	13	0.0670643	0.0870354	0.455883	-0.103525	0.237654	1.06936	0.901653	1.26827
21	ABCC1	ebi-a-GCST90086053	Cardiovascular disease || id:ebi-a-GCST90086053	exposure	MR Egger	28	-0.0154787	0.105461	0.884444	-0.222182	0.191224	0.98464	0.80077	1.21073
22	ABCC1	ebi-a-GCST90086053	Cardiovascular disease || id:ebi-a-GCST90086053	exposure	Weighted median	28	-0.0519311	0.0613295	0.397131	-0.172137	0.0682747	0.949394	0.841864	1.07066
23	ABCC1	ebi-a-GCST90086053	Cardiovascular disease || id:ebi-a-GCST90086053	exposure	Inverse variance weighted	28	-0.0304128	0.0429644	0.479031	-0.114623	0.0537973	0.970045	0.891702	1.05527
24	ABCC1	ebi-a-GCST90086053	Cardiovascular disease || id:ebi-a-GCST90086053	exposure	Simple mode	28	-0.0126476	0.0881572	0.886987	-0.185436	0.160141	0.987432	0.830742	1.17368
25	ABCC1	ebi-a-GCST90086053	Cardiovascular disease || id:ebi-a-GCST90086053	exposure	Weighted mode	28	-0.0425889	0.0696845	0.5462	-0.179171	0.0939927	0.958305	0.835963	1.09855
26	ABCC3	ebi-a-GCST90086053	Cardiovascular disease || id:ebi-a-GCST90086053	exposure	MR Egger	104	0.00501048	0.0258365	0.846616	-0.0456291	0.0556501	1.00502	0.955396	1.05723
27	ABCC3	ebi-a-GCST90086053	Cardiovascular disease || id:ebi-a-GCST90086053	exposure	Weighted median	104	0.015187	0.0196735	0.440143	-0.023373	0.0537469	1.0153	0.976898	1.05522
28	ABCC3	ebi-a-GCST90086053	Cardiovascular disease || id:ebi-a-GCST90086053	exposure	Inverse variance weighted	104	0.0197096	0.0137741	0.152453	-0.00728757	0.0467068	1.01991	0.992739	1.04781
29	ABCC3	ebi-a-GCST90086053	Cardiovascular disease || id:ebi-a-GCST90086053	exposure	Simple mode	104	0.0131756	0.0348641	0.706273	-0.0551581	0.0815093	1.01326	0.946336	1.08492
30	ABCC3	ebi-a-GCST90086053	Cardiovascular disease || id:ebi-a-GCST90086053	exposure	Weighted mode	104	0.00656813	0.0217049	0.762797	-0.0359736	0.0491098	1.00659	0.964666	1.05034
31	ABCG2	ebi-a-GCST90086053	Cardiovascular disease || id:ebi-a-GCST90086053	exposure	MR Egger	37	-0.142218	0.0824493	0.0933643	-0.303819	0.0193825	0.867432	0.737995	1.01957
32	ABCG2	ebi-a-GCST90086053	Cardiovascular disease || id:ebi-a-GCST90086053	exposure	Weighted median	37	-0.0447216	0.0545919	0.412672	-0.151722	0.0622784	0.956264	0.859227	1.06426
33	ABCG2	ebi-a-GCST90086053	Cardiovascular disease || id:ebi-a-GCST90086053	exposure	Inverse variance weighted	37	-0.0368581	0.040852	0.366932	-0.116928	0.0432118	0.963813	0.889649	1.04416
34	ABCG2	ebi-a-GCST90086053	Cardiovascular disease || id:ebi-a-GCST90086053	exposure	Simple mode	37	-0.107088	0.105892	0.318625	-0.314635	0.10046	0.898447	0.730055	1.10568
35	ABCG2	ebi-a-GCST90086053	Cardiovascular disease || id:ebi-a-GCST90086053	exposure	Weighted mode	37	-0.0624238	0.0695546	0.375426	-0.198751	0.0739031	0.939485	0.819754	1.0767
36	ABHD3	ebi-a-GCST90086053	Cardiovascular disease || id:ebi-a-GCST90086053	exposure	MR Egger	18	0.180493	0.113978	0.132853	-0.0429036	0.403889	1.19781	0.958004	1.49764
37	ABHD3	ebi-a-GCST90086053	Cardiovascular disease || id:ebi-a-GCST90086053	exposure	Weighted median	18	0.0103582	0.0704492	0.883108	-0.127722	0.148439	1.01041	0.880098	1.16002
38	ABHD3	ebi-a-GCST90086053	Cardiovascular disease || id:ebi-a-GCST90086053	exposure	Inverse variance weighted	18	0.0136696	0.0523943	0.794171	-0.0890232	0.116362	1.01376	0.914824	1.1234
39	ABHD3	ebi-a-GCST90086053	Cardiovascular disease || id:ebi-a-GCST90086053	exposure	Simple mode	18	-0.0252181	0.11015	0.821645	-0.241113	0.190677	0.975097	0.785753	1.21007
40	ABHD3	ebi-a-GCST90086053	Cardiovascular disease || id:ebi-a-GCST90086053	exposure	Weighted mode	18	0.000544762	0.091323	0.99531	-0.178448	0.179538	1.00054	0.836567	1.19666
41	ABHD4	ebi-a-GCST90086053	Cardiovascular disease || id:ebi-a-GCST90086053	exposure	MR Egger	18	0.0985343	0.176766	0.58495	-0.247927	0.444996	1.10355	0.780417	1.56048
42	ABHD4	ebi-a-GCST90086053	Cardiovascular disease || id:ebi-a-GCST90086053	exposure	Weighted median	18	-0.115363	0.0902987	0.201401	-0.292348	0.0616225	0.891043	0.746508	1.06356
43	ABHD4	ebi-a-GCST90086053	Cardiovascular disease || id:ebi-a-GCST90086053	exposure	Inverse variance weighted	18	-0.0556981	0.0812906	0.493235	-0.215028	0.103631	0.945825	0.806519	1.10919
44	ABHD4	ebi-a-GCST90086053	Cardiovascular disease || id:ebi-a-GCST90086053	exposure	Simple mode	18	-0.109829	0.129555	0.408362	-0.363757	0.1441	0.895988	0.69506	1.155
45	ABHD4	ebi-a-GCST90086053	Cardiovascular disease || id:ebi-a-GCST90086053	exposure	Weighted mode	18	-0.0672322	0.097389	0.499294	-0.258115	0.12365	0.934978	0.772507	1.13162
46	ABHD5	ebi-a-GCST90086053	Cardiovascular disease || id:ebi-a-GCST90086053	exposure	MR Egger	29	0.0561764	0.0710584	0.436086	-0.0830981	0.195451	1.05778	0.920261	1.21586
47	ABHD5	ebi-a-GCST90086053	Cardiovascular disease || id:ebi-a-GCST90086053	exposure	Weighted median	29	0.0869123	0.0562328	0.122206	-0.023304	0.197129	1.0908	0.976965	1.2179
48	ABHD5	ebi-a-GCST90086053	Cardiovascular disease || id:ebi-a-GCST90086053	exposure	Inverse variance weighted	29	0.0698034	0.0396288	0.0781656	-0.00786908	0.147476	1.0723	0.992162	1.15891
49	ABHD5	ebi-a-GCST90086053	Cardiovascular disease || id:ebi-a-GCST90086053	exposure	Simple mode	29	0.0332473	0.0838388	0.694696	-0.131077	0.197571	1.03381	0.87715	1.21844
50	ABHD5	ebi-a-GCST90086053	Cardiovascular disease || id:ebi-a-GCST90086053	exposure	Weighted mode	29	0.0520099	0.0573862	0.372503	-0.060467	0.164487	1.05339	0.941325	1.17879
51	ACAA1	ebi-a-GCST90086053	Cardiovascular disease || id:ebi-a-GCST90086053	exposure	MR Egger	12	-0.0821794	0.0726819	0.284581	-0.224636	0.0602771	0.921107	0.798807	1.06213
52	ACAA1	ebi-a-GCST90086053	Cardiovascular disease || id:ebi-a-GCST90086053	exposure	Weighted median	12	-0.0799728	0.0670367	0.232881	-0.211365	0.0514192	0.923141	0.809479	1.05276
53	ACAA1	ebi-a-GCST90086053	Cardiovascular disease || id:ebi-a-GCST90086053	exposure	Inverse variance weighted	12	-0.0559777	0.049259	0.255791	-0.152525	0.04057	0.94556	0.858537	1.0414
54	ACAA1	ebi-a-GCST90086053	Cardiovascular disease || id:ebi-a-GCST90086053	exposure	Simple mode	12	-0.127734	0.10343	0.24257	-0.330457	0.0749902	0.880088	0.718595	1.07787
55	ACAA1	ebi-a-GCST90086053	Cardiovascular disease || id:ebi-a-GCST90086053	exposure	Weighted mode	12	-0.0833225	0.0750091	0.290332	-0.23034	0.0636953	0.920054	0.794263	1.06577
56	ACAA2	ebi-a-GCST90086053	Cardiovascular disease || id:ebi-a-GCST90086053	exposure	MR Egger	22	-0.0449648	0.0944065	0.63903	-0.230001	0.140072	0.956031	0.794532	1.15036
57	ACAA2	ebi-a-GCST90086053	Cardiovascular disease || id:ebi-a-GCST90086053	exposure	Weighted median	22	-0.0134265	0.0563283	0.811601	-0.12383	0.0969769	0.986663	0.88353	1.10183
58	ACAA2	ebi-a-GCST90086053	Cardiovascular disease || id:ebi-a-GCST90086053	exposure	Inverse variance weighted	22	0.0376867	0.0408268	0.355961	-0.0423337	0.117707	1.03841	0.95855	1.12491
59	ACAA2	ebi-a-GCST90086053	Cardiovascular disease || id:ebi-a-GCST90086053	exposure	Simple mode	22	0.112583	0.0928778	0.238911	-0.0694571	0.294624	1.11917	0.9329	1.34262
60	ACAA2	ebi-a-GCST90086053	Cardiovascular disease || id:ebi-a-GCST90086053	exposure	Weighted mode	22	0.00065044	0.0706838	0.992745	-0.13789	0.139191	1.00065	0.871195	1.14934
61	ACACA	ebi-a-GCST90086053	Cardiovascular disease || id:ebi-a-GCST90086053	exposure	MR Egger	18	0.0673235	0.173198	0.702616	-0.272145	0.406792	1.06964	0.761744	1.50199
62	ACACA	ebi-a-GCST90086053	Cardiovascular disease || id:ebi-a-GCST90086053	exposure	Weighted median	18	0.0578481	0.0836052	0.488988	-0.106018	0.221714	1.05955	0.899408	1.24821
63	ACACA	ebi-a-GCST90086053	Cardiovascular disease || id:ebi-a-GCST90086053	exposure	Inverse variance weighted	18	0.0344374	0.0587046	0.557458	-0.0806237	0.149499	1.03504	0.922541	1.16125
64	ACACA	ebi-a-GCST90086053	Cardiovascular disease || id:ebi-a-GCST90086053	exposure	Simple mode	18	-0.187937	0.160097	0.256621	-0.501728	0.125853	0.828667	0.605484	1.13412
65	ACACA	ebi-a-GCST90086053	Cardiovascular disease || id:ebi-a-GCST90086053	exposure	Weighted mode	18	0.209846	0.13167	0.129418	-0.0482267	0.46792	1.23349	0.952918	1.59667
66	ACACB	ebi-a-GCST90086053	Cardiovascular disease || id:ebi-a-GCST90086053	exposure	MR Egger	88	0.0370601	0.0296751	0.215106	-0.0211032	0.0952234	1.03776	0.979118	1.0999
67	ACACB	ebi-a-GCST90086053	Cardiovascular disease || id:ebi-a-GCST90086053	exposure	Weighted median	88	0.0419417	0.0275824	0.12836	-0.0121197	0.0960032	1.04283	0.987953	1.10076
68	ACACB	ebi-a-GCST90086053	Cardiovascular disease || id:ebi-a-GCST90086053	exposure	Inverse variance weighted	88	0.0632458	0.0170875	0.000214514	0.0297542	0.0967373	1.06529	1.0302	1.10157
69	ACACB	ebi-a-GCST90086053	Cardiovascular disease || id:ebi-a-GCST90086053	exposure	Simple mode	88	0.0696341	0.0437119	0.114781	-0.0160412	0.155309	1.07212	0.984087	1.16802
70	ACACB	ebi-a-GCST90086053	Cardiovascular disease || id:ebi-a-GCST90086053	exposure	Weighted mode	88	0.0547956	0.0242184	0.0261532	0.00732752	0.102264	1.05632	1.00735	1.10768
71	ACAD10	ebi-a-GCST90086053	Cardiovascular disease || id:ebi-a-GCST90086053	exposure	MR Egger	9	-0.222531	0.398073	0.593572	-1.00276	0.557692	0.80049	0.366867	1.74664
72	ACAD10	ebi-a-GCST90086053	Cardiovascular disease || id:ebi-a-GCST90086053	exposure	Weighted median	9	-0.328932	0.150933	0.0293071	-0.62476	-0.0331041	0.719692	0.53539	0.967438
73	ACAD10	ebi-a-GCST90086053	Cardiovascular disease || id:ebi-a-GCST90086053	exposure	Inverse variance weighted	9	-0.376269	0.116983	0.00129798	-0.605556	-0.146981	0.686418	0.545771	0.86331
74	ACAD10	ebi-a-GCST90086053	Cardiovascular disease || id:ebi-a-GCST90086053	exposure	Simple mode	9	-0.264137	0.224718	0.273623	-0.704584	0.17631	0.767869	0.494314	1.19281
75	ACAD10	ebi-a-GCST90086053	Cardiovascular disease || id:ebi-a-GCST90086053	exposure	Weighted mode	9	-0.306347	0.1797	0.126636	-0.658559	0.0458658	0.736131	0.517596	1.04693
76	ACADM	ebi-a-GCST90086053	Cardiovascular disease || id:ebi-a-GCST90086053	exposure	MR Egger	57	0.0135425	0.0335328	0.687883	-0.0521819	0.0792669	1.01363	0.949156	1.08249
77	ACADM	ebi-a-GCST90086053	Cardiovascular disease || id:ebi-a-GCST90086053	exposure	Weighted median	57	0.0029785	0.0344613	0.931124	-0.0645656	0.0705226	1.00298	0.937475	1.07307
78	ACADM	ebi-a-GCST90086053	Cardiovascular disease || id:ebi-a-GCST90086053	exposure	Inverse variance weighted	57	-0.0291742	0.0225231	0.195218	-0.0733196	0.0149712	0.971247	0.929304	1.01508
79	ACADM	ebi-a-GCST90086053	Cardiovascular disease || id:ebi-a-GCST90086053	exposure	Simple mode	57	0.0149743	0.0574683	0.795383	-0.0976636	0.127612	1.01509	0.906954	1.13611
80	ACADM	ebi-a-GCST90086053	Cardiovascular disease || id:ebi-a-GCST90086053	exposure	Weighted mode	57	-0.00904647	0.0360352	0.802698	-0.0796755	0.0615826	0.990994	0.923416	1.06352
81	ACADS	ebi-a-GCST90086053	Cardiovascular disease || id:ebi-a-GCST90086053	exposure	MR Egger	3	0.716783	2.10906	0.791436	-3.41698	4.85054	2.04784	0.0328115	127.81
82	ACADS	ebi-a-GCST90086053	Cardiovascular disease || id:ebi-a-GCST90086053	exposure	Weighted median	3	0.075846	0.302732	0.802171	-0.517508	0.6692	1.0788	0.596004	1.95268
83	ACADS	ebi-a-GCST90086053	Cardiovascular disease || id:ebi-a-GCST90086053	exposure	Inverse variance weighted	3	-0.039592	0.492067	0.935871	-1.00404	0.924859	0.961182	0.366395	2.52151
84	ACADS	ebi-a-GCST90086053	Cardiovascular disease || id:ebi-a-GCST90086053	exposure	Simple mode	3	0.531654	0.445963	0.355475	-0.342434	1.40574	1.70174	0.71004	4.07855
85	ACADS	ebi-a-GCST90086053	Cardiovascular disease || id:ebi-a-GCST90086053	exposure	Weighted mode	3	0.32016	0.385772	0.493873	-0.435954	1.07627	1.37735	0.646648	2.93373
86	ACADVL	ebi-a-GCST90086053	Cardiovascular disease || id:ebi-a-GCST90086053	exposure	MR Egger	48	0.0347749	0.0871354	0.691674	-0.136011	0.20556	1.03539	0.872833	1.22821
87	ACADVL	ebi-a-GCST90086053	Cardiovascular disease || id:ebi-a-GCST90086053	exposure	Weighted median	48	0.0551303	0.04639	0.234672	-0.0357941	0.146055	1.05668	0.964839	1.15726
88	ACADVL	ebi-a-GCST90086053	Cardiovascular disease || id:ebi-a-GCST90086053	exposure	Inverse variance weighted	48	0.0322696	0.040379	0.424194	-0.0468732	0.111412	1.0328	0.954208	1.11786
89	ACADVL	ebi-a-GCST90086053	Cardiovascular disease || id:ebi-a-GCST90086053	exposure	Simple mode	48	0.0842716	0.0848673	0.325804	-0.0820684	0.250612	1.08792	0.921209	1.28481
90	ACADVL	ebi-a-GCST90086053	Cardiovascular disease || id:ebi-a-GCST90086053	exposure	Weighted mode	48	0.0579034	0.0649603	0.377273	-0.0694188	0.185226	1.05961	0.932936	1.20349
91	ACAT1	ebi-a-GCST90086053	Cardiovascular disease || id:ebi-a-GCST90086053	exposure	MR Egger	46	0.0434744	0.0450251	0.339542	-0.0447748	0.131724	1.04443	0.956213	1.14079
92	ACAT1	ebi-a-GCST90086053	Cardiovascular disease || id:ebi-a-GCST90086053	exposure	Weighted median	46	0.019828	0.0297881	0.505645	-0.0385567	0.0782127	1.02003	0.962177	1.08135
93	ACAT1	ebi-a-GCST90086053	Cardiovascular disease || id:ebi-a-GCST90086053	exposure	Inverse variance weighted	46	0.0256899	0.0207745	0.216232	-0.0150281	0.0664079	1.02602	0.985084	1.06866
94	ACAT1	ebi-a-GCST90086053	Cardiovascular disease || id:ebi-a-GCST90086053	exposure	Simple mode	46	0.00356388	0.0502725	0.943798	-0.0949702	0.102098	1.00357	0.9094	1.10749
95	ACAT1	ebi-a-GCST90086053	Cardiovascular disease || id:ebi-a-GCST90086053	exposure	Weighted mode	46	0.017552	0.0382667	0.648675	-0.0574508	0.0925547	1.01771	0.944168	1.09697
96	ACAT2	ebi-a-GCST90086053	Cardiovascular disease || id:ebi-a-GCST90086053	exposure	MR Egger	43	-0.141827	0.0854655	0.104652	-0.30934	0.0256849	0.867771	0.733931	1.02602
97	ACAT2	ebi-a-GCST90086053	Cardiovascular disease || id:ebi-a-GCST90086053	exposure	Weighted median	43	-0.0703213	0.0515925	0.172878	-0.171443	0.0307999	0.932094	0.842449	1.03128
98	ACAT2	ebi-a-GCST90086053	Cardiovascular disease || id:ebi-a-GCST90086053	exposure	Inverse variance weighted	43	-0.0682486	0.0368214	0.0638101	-0.140418	0.00392132	0.934028	0.868994	1.00393
99	ACAT2	ebi-a-GCST90086053	Cardiovascular disease || id:ebi-a-GCST90086053	exposure	Simple mode	43	-0.0164761	0.0921797	0.859002	-0.197148	0.164196	0.983659	0.821069	1.17845
100	ACAT2	ebi-a-GCST90086053	Cardiovascular disease || id:ebi-a-GCST90086053	exposure	Weighted mode	43	-0.0206447	0.0714062	0.773915	-0.160601	0.119312	0.979567	0.851632	1.12672
101	ACBD4	ebi-a-GCST90086053	Cardiovascular disease || id:ebi-a-GCST90086053	exposure	MR Egger	16	-0.289461	0.303239	0.355992	-0.883809	0.304888	0.748667	0.413206	1.35647
102	ACBD4	ebi-a-GCST90086053	Cardiovascular disease || id:ebi-a-GCST90086053	exposure	Weighted median	16	0.0611716	0.120292	0.611086	-0.174602	0.296945	1.06308	0.839792	1.34574
103	ACBD4	ebi-a-GCST90086053	Cardiovascular disease || id:ebi-a-GCST90086053	exposure	Inverse variance weighted	16	0.133074	0.100182	0.184074	-0.0632837	0.329431	1.14233	0.938677	1.39018
104	ACBD4	ebi-a-GCST90086053	Cardiovascular disease || id:ebi-a-GCST90086053	exposure	Simple mode	16	0.0672985	0.141581	0.641396	-0.210201	0.344798	1.06961	0.810422	1.4117
105	ACBD4	ebi-a-GCST90086053	Cardiovascular disease || id:ebi-a-GCST90086053	exposure	Weighted mode	16	0.0474637	0.128236	0.716462	-0.203879	0.298807	1.04861	0.815561	1.34825
106	ACBD5	ebi-a-GCST90086053	Cardiovascular disease || id:ebi-a-GCST90086053	exposure	MR Egger	4	0.0657834	0.258226	0.822717	-0.440339	0.571906	1.068	0.643818	1.77164
107	ACBD5	ebi-a-GCST90086053	Cardiovascular disease || id:ebi-a-GCST90086053	exposure	Weighted median	4	-0.113364	0.184231	0.538332	-0.474456	0.247728	0.892826	0.622223	1.28111
108	ACBD5	ebi-a-GCST90086053	Cardiovascular disease || id:ebi-a-GCST90086053	exposure	Inverse variance weighted	4	-0.0806415	0.151356	0.594176	-0.377299	0.216016	0.922524	0.685711	1.24112
109	ACBD5	ebi-a-GCST90086053	Cardiovascular disease || id:ebi-a-GCST90086053	exposure	Simple mode	4	-0.0947376	0.221412	0.697596	-0.528705	0.33923	0.909612	0.589368	1.40387
110	ACBD5	ebi-a-GCST90086053	Cardiovascular disease || id:ebi-a-GCST90086053	exposure	Weighted mode	4	-0.079802	0.205982	0.724295	-0.483527	0.323923	0.923299	0.616605	1.38254
111	ACBD6	ebi-a-GCST90086053	Cardiovascular disease || id:ebi-a-GCST90086053	exposure	MR Egger	8	0.00247831	0.0832694	0.977222	-0.16073	0.165686	1.00248	0.851522	1.1802
112	ACBD6	ebi-a-GCST90086053	Cardiovascular disease || id:ebi-a-GCST90086053	exposure	Weighted median	8	0.0123665	0.058849	0.833558	-0.102978	0.127711	1.01244	0.902147	1.13622
113	ACBD6	ebi-a-GCST90086053	Cardiovascular disease || id:ebi-a-GCST90086053	exposure	Inverse variance weighted	8	0.00909628	0.0557851	0.870472	-0.100243	0.118435	1.00914	0.904618	1.12573
114	ACBD6	ebi-a-GCST90086053	Cardiovascular disease || id:ebi-a-GCST90086053	exposure	Simple mode	8	-0.0489489	0.0966303	0.628027	-0.238344	0.140446	0.95223	0.787931	1.15079
115	ACBD6	ebi-a-GCST90086053	Cardiovascular disease || id:ebi-a-GCST90086053	exposure	Weighted mode	8	0.00925256	0.0585022	0.878798	-0.105412	0.123917	1.0093	0.899954	1.13192
116	ACER1	ebi-a-GCST90086053	Cardiovascular disease || id:ebi-a-GCST90086053	exposure	MR Egger	5	-0.0208674	0.500952	0.969391	-1.00273	0.960999	0.979349	0.366875	2.61431
117	ACER1	ebi-a-GCST90086053	Cardiovascular disease || id:ebi-a-GCST90086053	exposure	Weighted median	5	0.0516313	0.190329	0.78618	-0.321413	0.424676	1.05299	0.725123	1.52909
118	ACER1	ebi-a-GCST90086053	Cardiovascular disease || id:ebi-a-GCST90086053	exposure	Inverse variance weighted	5	0.0346334	0.166415	0.835139	-0.29154	0.360806	1.03524	0.747112	1.43449
119	ACER1	ebi-a-GCST90086053	Cardiovascular disease || id:ebi-a-GCST90086053	exposure	Simple mode	5	0.0493816	0.262998	0.860202	-0.466094	0.564857	1.05062	0.627448	1.7592
120	ACER1	ebi-a-GCST90086053	Cardiovascular disease || id:ebi-a-GCST90086053	exposure	Weighted mode	5	0.0493816	0.188325	0.806106	-0.319735	0.418498	1.05062	0.726341	1.51968
121	ACER2	ebi-a-GCST90086053	Cardiovascular disease || id:ebi-a-GCST90086053	exposure	Inverse variance weighted	2	0.0474987	0.267541	0.859086	-0.476882	0.57188	1.04864	0.620716	1.77159
122	ACER3	ebi-a-GCST90086053	Cardiovascular disease || id:ebi-a-GCST90086053	exposure	MR Egger	39	0.0591824	0.030881	0.0630543	-0.00134426	0.119709	1.06097	0.998657	1.12717
123	ACER3	ebi-a-GCST90086053	Cardiovascular disease || id:ebi-a-GCST90086053	exposure	Weighted median	39	0.0490844	0.0301099	0.103065	-0.00993103	0.1081	1.05031	0.990118	1.11416
124	ACER3	ebi-a-GCST90086053	Cardiovascular disease || id:ebi-a-GCST90086053	exposure	Inverse variance weighted	39	0.0699671	0.0205533	0.000663621	0.0296827	0.110251	1.07247	1.03013	1.11656
125	ACER3	ebi-a-GCST90086053	Cardiovascular disease || id:ebi-a-GCST90086053	exposure	Simple mode	39	0.0246524	0.0455509	0.591525	-0.0646274	0.113932	1.02496	0.937417	1.12068
126	ACER3	ebi-a-GCST90086053	Cardiovascular disease || id:ebi-a-GCST90086053	exposure	Weighted mode	39	0.0396382	0.0283385	0.17	-0.0159053	0.0951818	1.04043	0.984221	1.09986
127	ACLY	ebi-a-GCST90086053	Cardiovascular disease || id:ebi-a-GCST90086053	exposure	MR Egger	9	-0.182613	0.182641	0.350685	-0.54059	0.175363	0.83309	0.582404	1.19168
128	ACLY	ebi-a-GCST90086053	Cardiovascular disease || id:ebi-a-GCST90086053	exposure	Weighted median	9	-0.155868	0.100888	0.122358	-0.353609	0.0418736	0.855673	0.70215	1.04276
129	ACLY	ebi-a-GCST90086053	Cardiovascular disease || id:ebi-a-GCST90086053	exposure	Inverse variance weighted	9	-0.182506	0.0785192	0.0201069	-0.336404	-0.0286082	0.83318	0.714335	0.971797
130	ACLY	ebi-a-GCST90086053	Cardiovascular disease || id:ebi-a-GCST90086053	exposure	Simple mode	9	-0.145302	0.135924	0.316263	-0.411714	0.121109	0.864761	0.662514	1.12875
131	ACLY	ebi-a-GCST90086053	Cardiovascular disease || id:ebi-a-GCST90086053	exposure	Weighted mode	9	-0.150334	0.106533	0.195883	-0.359138	0.0584697	0.86042	0.698278	1.06021
132	ACOT1	ebi-a-GCST90086053	Cardiovascular disease || id:ebi-a-GCST90086053	exposure	MR Egger	3	0.185529	0.383488	0.71314	-0.566107	0.937166	1.20386	0.567731	2.55274
133	ACOT1	ebi-a-GCST90086053	Cardiovascular disease || id:ebi-a-GCST90086053	exposure	Weighted median	3	0.102922	0.206832	0.618758	-0.302469	0.508314	1.10841	0.738991	1.66249
134	ACOT1	ebi-a-GCST90086053	Cardiovascular disease || id:ebi-a-GCST90086053	exposure	Inverse variance weighted	3	0.115178	0.182547	0.528072	-0.242614	0.472971	1.12207	0.784574	1.60476
135	ACOT1	ebi-a-GCST90086053	Cardiovascular disease || id:ebi-a-GCST90086053	exposure	Simple mode	3	0.0577611	0.24734	0.837076	-0.427026	0.542548	1.05946	0.652447	1.72039
136	ACOT1	ebi-a-GCST90086053	Cardiovascular disease || id:ebi-a-GCST90086053	exposure	Weighted mode	3	0.0665505	0.238265	0.806239	-0.400449	0.53355	1.06881	0.670019	1.70497
137	ACOT11	ebi-a-GCST90086053	Cardiovascular disease || id:ebi-a-GCST90086053	exposure	MR Egger	24	-0.0607645	0.16675	0.719034	-0.387594	0.266065	0.941045	0.678688	1.30482
138	ACOT11	ebi-a-GCST90086053	Cardiovascular disease || id:ebi-a-GCST90086053	exposure	Weighted median	24	0.154793	0.0912749	0.0899057	-0.0241061	0.333691	1.16742	0.976182	1.39611
139	ACOT11	ebi-a-GCST90086053	Cardiovascular disease || id:ebi-a-GCST90086053	exposure	Inverse variance weighted	24	0.156824	0.0624164	0.0119867	0.0344873	0.27916	1.16979	1.03509	1.32202
140	ACOT11	ebi-a-GCST90086053	Cardiovascular disease || id:ebi-a-GCST90086053	exposure	Simple mode	24	0.319285	0.148535	0.0423435	0.0281556	0.610414	1.37614	1.02856	1.84119
141	ACOT11	ebi-a-GCST90086053	Cardiovascular disease || id:ebi-a-GCST90086053	exposure	Weighted mode	24	0.0911786	0.119661	0.453817	-0.143356	0.325713	1.09546	0.866445	1.38502
142	ACOT13	ebi-a-GCST90086053	Cardiovascular disease || id:ebi-a-GCST90086053	exposure	MR Egger	33	0.0105965	0.0603124	0.861677	-0.107616	0.128809	1.01065	0.897973	1.13747
143	ACOT13	ebi-a-GCST90086053	Cardiovascular disease || id:ebi-a-GCST90086053	exposure	Weighted median	33	-0.00643596	0.0473199	0.891814	-0.099183	0.0863111	0.993585	0.905577	1.09015
144	ACOT13	ebi-a-GCST90086053	Cardiovascular disease || id:ebi-a-GCST90086053	exposure	Inverse variance weighted	33	0.00192925	0.0331812	0.953635	-0.0631058	0.0669643	1.00193	0.938844	1.06926
145	ACOT13	ebi-a-GCST90086053	Cardiovascular disease || id:ebi-a-GCST90086053	exposure	Simple mode	33	-0.0195441	0.0727788	0.790007	-0.162191	0.123102	0.980646	0.850279	1.131
146	ACOT13	ebi-a-GCST90086053	Cardiovascular disease || id:ebi-a-GCST90086053	exposure	Weighted mode	33	-0.00588928	0.048466	0.904044	-0.100883	0.089104	0.994128	0.904039	1.09319
147	ACOT2	ebi-a-GCST90086053	Cardiovascular disease || id:ebi-a-GCST90086053	exposure	MR Egger	9	-0.00831506	0.0765494	0.916549	-0.158352	0.141722	0.991719	0.853549	1.15226
148	ACOT2	ebi-a-GCST90086053	Cardiovascular disease || id:ebi-a-GCST90086053	exposure	Weighted median	9	0.00752412	0.0685932	0.912654	-0.126919	0.141967	1.00755	0.880805	1.15254
149	ACOT2	ebi-a-GCST90086053	Cardiovascular disease || id:ebi-a-GCST90086053	exposure	Inverse variance weighted	9	-0.00910589	0.0552348	0.869056	-0.117366	0.0991543	0.990935	0.88926	1.10424
150	ACOT2	ebi-a-GCST90086053	Cardiovascular disease || id:ebi-a-GCST90086053	exposure	Simple mode	9	-0.00336816	0.0936114	0.97218	-0.186846	0.18011	0.996638	0.829571	1.19735
151	ACOT2	ebi-a-GCST90086053	Cardiovascular disease || id:ebi-a-GCST90086053	exposure	Weighted mode	9	0.0107539	0.0740812	0.888172	-0.134445	0.155953	1.01081	0.874201	1.16877
152	ACOT4	ebi-a-GCST90086053	Cardiovascular disease || id:ebi-a-GCST90086053	exposure	MR Egger	100	0.0337181	0.0288354	0.245107	-0.0227993	0.0902354	1.03429	0.977459	1.09443
153	ACOT4	ebi-a-GCST90086053	Cardiovascular disease || id:ebi-a-GCST90086053	exposure	Weighted median	100	-0.0112155	0.0190543	0.556124	-0.0485619	0.0261309	0.988847	0.952598	1.02648
154	ACOT4	ebi-a-GCST90086053	Cardiovascular disease || id:ebi-a-GCST90086053	exposure	Inverse variance weighted	100	-0.00720324	0.0130008	0.579536	-0.0326847	0.0182782	0.992823	0.967844	1.01845
155	ACOT4	ebi-a-GCST90086053	Cardiovascular disease || id:ebi-a-GCST90086053	exposure	Simple mode	100	-0.0325133	0.03393	0.340272	-0.0990161	0.0339894	0.96801	0.905728	1.03457
156	ACOT4	ebi-a-GCST90086053	Cardiovascular disease || id:ebi-a-GCST90086053	exposure	Weighted mode	100	-0.00233192	0.0243885	0.924019	-0.0501334	0.0454695	0.997671	0.951103	1.04652
157	ACOT7	ebi-a-GCST90086053	Cardiovascular disease || id:ebi-a-GCST90086053	exposure	MR Egger	16	-0.0356853	0.102486	0.732874	-0.236559	0.165188	0.964944	0.78934	1.17961
158	ACOT7	ebi-a-GCST90086053	Cardiovascular disease || id:ebi-a-GCST90086053	exposure	Weighted median	16	-0.0387108	0.068332	0.571047	-0.172642	0.0952199	0.962029	0.841439	1.0999
159	ACOT7	ebi-a-GCST90086053	Cardiovascular disease || id:ebi-a-GCST90086053	exposure	Inverse variance weighted	16	0.0243669	0.0510593	0.6332	-0.0757094	0.124443	1.02467	0.927086	1.13252
160	ACOT7	ebi-a-GCST90086053	Cardiovascular disease || id:ebi-a-GCST90086053	exposure	Simple mode	16	-0.0564913	0.109026	0.611915	-0.270182	0.1572	0.945075	0.76324	1.17023
161	ACOT7	ebi-a-GCST90086053	Cardiovascular disease || id:ebi-a-GCST90086053	exposure	Weighted mode	16	-0.0310533	0.0920162	0.740434	-0.211405	0.149299	0.969424	0.809446	1.16102
162	ACOX1	ebi-a-GCST90086053	Cardiovascular disease || id:ebi-a-GCST90086053	exposure	MR Egger	104	-0.00734118	0.019375	0.705551	-0.0453163	0.0306339	0.992686	0.955695	1.03111
163	ACOX1	ebi-a-GCST90086053	Cardiovascular disease || id:ebi-a-GCST90086053	exposure	Weighted median	104	-0.00657542	0.018053	0.715687	-0.0419593	0.0288084	0.993446	0.958909	1.02923
164	ACOX1	ebi-a-GCST90086053	Cardiovascular disease || id:ebi-a-GCST90086053	exposure	Inverse variance weighted	104	-0.0160184	0.0124178	0.197065	-0.0403572	0.00832041	0.984109	0.960446	1.00836
165	ACOX1	ebi-a-GCST90086053	Cardiovascular disease || id:ebi-a-GCST90086053	exposure	Simple mode	104	-0.00739155	0.0281962	0.793732	-0.0626561	0.047873	0.992636	0.939266	1.04904
166	ACOX1	ebi-a-GCST90086053	Cardiovascular disease || id:ebi-a-GCST90086053	exposure	Weighted mode	104	-0.00739155	0.018155	0.684754	-0.0429754	0.0281923	0.992636	0.957935	1.02859
167	ACOX2	ebi-a-GCST90086053	Cardiovascular disease || id:ebi-a-GCST90086053	exposure	Wald ratio	1	-0.452114	0.802567	0.573207	-2.02514	1.12092	0.636282	0.131975	3.06767
168	ACOX3	ebi-a-GCST90086053	Cardiovascular disease || id:ebi-a-GCST90086053	exposure	MR Egger	16	0.0503788	0.0876364	0.574508	-0.121389	0.222146	1.05167	0.88569	1.24875
169	ACOX3	ebi-a-GCST90086053	Cardiovascular disease || id:ebi-a-GCST90086053	exposure	Weighted median	16	0.078727	0.0611618	0.198027	-0.0411502	0.198604	1.08191	0.959685	1.2197
170	ACOX3	ebi-a-GCST90086053	Cardiovascular disease || id:ebi-a-GCST90086053	exposure	Inverse variance weighted	16	0.0727162	0.0460467	0.114294	-0.0175354	0.162968	1.07543	0.982617	1.177
171	ACOX3	ebi-a-GCST90086053	Cardiovascular disease || id:ebi-a-GCST90086053	exposure	Simple mode	16	0.100031	0.0877101	0.271972	-0.0718808	0.271943	1.10521	0.930642	1.31251
172	ACOX3	ebi-a-GCST90086053	Cardiovascular disease || id:ebi-a-GCST90086053	exposure	Weighted mode	16	0.0828165	0.0703751	0.257618	-0.0551187	0.220752	1.08634	0.946373	1.24701
173	ACOXL	ebi-a-GCST90086053	Cardiovascular disease || id:ebi-a-GCST90086053	exposure	MR Egger	12	-0.174538	0.245805	0.493889	-0.656316	0.30724	0.839845	0.518759	1.35967
174	ACOXL	ebi-a-GCST90086053	Cardiovascular disease || id:ebi-a-GCST90086053	exposure	Weighted median	12	0.0507528	0.127468	0.690513	-0.199085	0.300591	1.05206	0.81948	1.35066
175	ACOXL	ebi-a-GCST90086053	Cardiovascular disease || id:ebi-a-GCST90086053	exposure	Inverse variance weighted	12	0.0973715	0.096184	0.311372	-0.0911491	0.285892	1.10227	0.912882	1.33095
176	ACOXL	ebi-a-GCST90086053	Cardiovascular disease || id:ebi-a-GCST90086053	exposure	Simple mode	12	0.0780718	0.208218	0.714825	-0.330036	0.48618	1.0812	0.718898	1.62609
177	ACOXL	ebi-a-GCST90086053	Cardiovascular disease || id:ebi-a-GCST90086053	exposure	Weighted mode	12	-0.0124029	0.171412	0.943616	-0.34837	0.323564	0.987674	0.705838	1.38204
178	ACP6	ebi-a-GCST90086053	Cardiovascular disease || id:ebi-a-GCST90086053	exposure	MR Egger	51	-0.000829003	0.0403608	0.983696	-0.0799362	0.0782782	0.999171	0.923175	1.08142
179	ACP6	ebi-a-GCST90086053	Cardiovascular disease || id:ebi-a-GCST90086053	exposure	Weighted median	51	0.0307637	0.0255762	0.229043	-0.0193656	0.080893	1.03124	0.980821	1.08425
180	ACP6	ebi-a-GCST90086053	Cardiovascular disease || id:ebi-a-GCST90086053	exposure	Inverse variance weighted	51	0.0236741	0.0192317	0.218325	-0.01402	0.0613683	1.02396	0.986078	1.06329
181	ACP6	ebi-a-GCST90086053	Cardiovascular disease || id:ebi-a-GCST90086053	exposure	Simple mode	51	0.0200934	0.0473499	0.673124	-0.0727124	0.112899	1.0203	0.929868	1.11952
182	ACP6	ebi-a-GCST90086053	Cardiovascular disease || id:ebi-a-GCST90086053	exposure	Weighted mode	51	0.045219	0.0274117	0.105289	-0.00850797	0.0989461	1.04626	0.991528	1.10401
183	ACSF2	ebi-a-GCST90086053	Cardiovascular disease || id:ebi-a-GCST90086053	exposure	MR Egger	24	-0.193971	0.110014	0.0917636	-0.409599	0.0216574	0.823682	0.663916	1.02189
184	ACSF2	ebi-a-GCST90086053	Cardiovascular disease || id:ebi-a-GCST90086053	exposure	Weighted median	24	-0.0556751	0.0684365	0.415914	-0.189811	0.0784603	0.945846	0.827116	1.08162
185	ACSF2	ebi-a-GCST90086053	Cardiovascular disease || id:ebi-a-GCST90086053	exposure	Inverse variance weighted	24	-0.0540514	0.0501028	0.280672	-0.152253	0.0441501	0.947383	0.858771	1.04514
186	ACSF2	ebi-a-GCST90086053	Cardiovascular disease || id:ebi-a-GCST90086053	exposure	Simple mode	24	-0.0585941	0.112814	0.608455	-0.27971	0.162522	0.943089	0.756003	1.17647
187	ACSF2	ebi-a-GCST90086053	Cardiovascular disease || id:ebi-a-GCST90086053	exposure	Weighted mode	24	-0.0926055	0.0852564	0.288644	-0.259708	0.074497	0.911553	0.771277	1.07734
188	ACSF3	ebi-a-GCST90086053	Cardiovascular disease || id:ebi-a-GCST90086053	exposure	MR Egger	16	0.0570811	0.177907	0.753066	-0.291617	0.40578	1.05874	0.747054	1.50047
189	ACSF3	ebi-a-GCST90086053	Cardiovascular disease || id:ebi-a-GCST90086053	exposure	Weighted median	16	0.226217	0.110037	0.0398002	0.0105434	0.44189	1.25385	1.0106	1.55564
190	ACSF3	ebi-a-GCST90086053	Cardiovascular disease || id:ebi-a-GCST90086053	exposure	Inverse variance weighted	16	0.251607	0.079829	0.00162252	0.0951425	0.408072	1.28609	1.09982	1.50392
191	ACSF3	ebi-a-GCST90086053	Cardiovascular disease || id:ebi-a-GCST90086053	exposure	Simple mode	16	0.303571	0.181929	0.115925	-0.0530094	0.660151	1.35469	0.948371	1.93508
192	ACSF3	ebi-a-GCST90086053	Cardiovascular disease || id:ebi-a-GCST90086053	exposure	Weighted mode	16	0.224895	0.128263	0.099941	-0.0265012	0.476291	1.25219	0.973847	1.61009
193	ACSL1	ebi-a-GCST90086053	Cardiovascular disease || id:ebi-a-GCST90086053	exposure	MR Egger	6	0.434445	0.525368	0.45475	-0.595277	1.46417	1.54411	0.55141	4.32394
194	ACSL1	ebi-a-GCST90086053	Cardiovascular disease || id:ebi-a-GCST90086053	exposure	Weighted median	6	0.401628	0.213587	0.0600544	-0.0170028	0.820259	1.49426	0.983141	2.27109
195	ACSL1	ebi-a-GCST90086053	Cardiovascular disease || id:ebi-a-GCST90086053	exposure	Inverse variance weighted	6	0.404679	0.16617	0.0148779	0.0789867	0.730372	1.49882	1.08219	2.07585
196	ACSL1	ebi-a-GCST90086053	Cardiovascular disease || id:ebi-a-GCST90086053	exposure	Simple mode	6	0.5188	0.294269	0.138186	-0.0579665	1.09557	1.68001	0.943682	2.99088
197	ACSL1	ebi-a-GCST90086053	Cardiovascular disease || id:ebi-a-GCST90086053	exposure	Weighted mode	6	0.441706	0.287842	0.185483	-0.122464	1.00588	1.55536	0.884738	2.7343
198	ACSL3	ebi-a-GCST90086053	Cardiovascular disease || id:ebi-a-GCST90086053	exposure	MR Egger	16	0.0434494	0.0993788	0.668627	-0.151333	0.238232	1.04441	0.859561	1.269
199	ACSL3	ebi-a-GCST90086053	Cardiovascular disease || id:ebi-a-GCST90086053	exposure	Weighted median	16	0.114231	0.0860903	0.18455	-0.0545059	0.282968	1.12101	0.946953	1.32706
200	ACSL3	ebi-a-GCST90086053	Cardiovascular disease || id:ebi-a-GCST90086053	exposure	Inverse variance weighted	16	-0.0274456	0.0667192	0.680809	-0.158215	0.103324	0.972928	0.853666	1.10885
201	ACSL3	ebi-a-GCST90086053	Cardiovascular disease || id:ebi-a-GCST90086053	exposure	Simple mode	16	0.0753326	0.16931	0.662718	-0.256516	0.407181	1.07824	0.773743	1.50258
202	ACSL3	ebi-a-GCST90086053	Cardiovascular disease || id:ebi-a-GCST90086053	exposure	Weighted mode	16	0.122298	0.0879175	0.184498	-0.0500198	0.294617	1.13009	0.951211	1.34261
203	ACSL5	ebi-a-GCST90086053	Cardiovascular disease || id:ebi-a-GCST90086053	exposure	MR Egger	65	-0.0435578	0.0348327	0.215747	-0.11183	0.0247144	0.957377	0.894196	1.02502
204	ACSL5	ebi-a-GCST90086053	Cardiovascular disease || id:ebi-a-GCST90086053	exposure	Weighted median	65	-0.0222833	0.0260347	0.392049	-0.0733113	0.0287447	0.977963	0.929311	1.02916
205	ACSL5	ebi-a-GCST90086053	Cardiovascular disease || id:ebi-a-GCST90086053	exposure	Inverse variance weighted	65	-0.028484	0.0177917	0.109384	-0.0633558	0.00638776	0.971918	0.938609	1.00641
206	ACSL5	ebi-a-GCST90086053	Cardiovascular disease || id:ebi-a-GCST90086053	exposure	Simple mode	65	0.00315742	0.0430921	0.941819	-0.0813031	0.087618	1.00316	0.921914	1.09157
207	ACSL5	ebi-a-GCST90086053	Cardiovascular disease || id:ebi-a-GCST90086053	exposure	Weighted mode	65	-0.0219569	0.0286441	0.446171	-0.0780993	0.0341854	0.978282	0.924873	1.03478
208	ACSL6	ebi-a-GCST90086053	Cardiovascular disease || id:ebi-a-GCST90086053	exposure	MR Egger	4	0.451533	0.372541	0.349254	-0.278648	1.18171	1.57072	0.756806	3.25995
209	ACSL6	ebi-a-GCST90086053	Cardiovascular disease || id:ebi-a-GCST90086053	exposure	Weighted median	4	0.0980932	0.182626	0.591182	-0.259855	0.456041	1.10307	0.771164	1.57782
210	ACSL6	ebi-a-GCST90086053	Cardiovascular disease || id:ebi-a-GCST90086053	exposure	Inverse variance weighted	4	0.0327455	0.150976	0.828292	-0.263167	0.328658	1.03329	0.768614	1.3891
211	ACSL6	ebi-a-GCST90086053	Cardiovascular disease || id:ebi-a-GCST90086053	exposure	Simple mode	4	0.181032	0.242336	0.509267	-0.293948	0.656011	1.19845	0.745316	1.92709
212	ACSL6	ebi-a-GCST90086053	Cardiovascular disease || id:ebi-a-GCST90086053	exposure	Weighted mode	4	0.143154	0.208132	0.540985	-0.264786	0.551093	1.15391	0.76737	1.73515
213	ACSM3	ebi-a-GCST90086053	Cardiovascular disease || id:ebi-a-GCST90086053	exposure	MR Egger	25	0.0221812	0.109794	0.841673	-0.193015	0.237377	1.02243	0.82447	1.26792
214	ACSM3	ebi-a-GCST90086053	Cardiovascular disease || id:ebi-a-GCST90086053	exposure	Weighted median	25	-0.017156	0.0755244	0.8203	-0.165184	0.130872	0.98299	0.847738	1.13982
215	ACSM3	ebi-a-GCST90086053	Cardiovascular disease || id:ebi-a-GCST90086053	exposure	Inverse variance weighted	25	0.0323201	0.0520669	0.53477	-0.069731	0.134371	1.03285	0.932645	1.14382
216	ACSM3	ebi-a-GCST90086053	Cardiovascular disease || id:ebi-a-GCST90086053	exposure	Simple mode	25	-0.0859591	0.126414	0.503022	-0.33373	0.161812	0.917632	0.716247	1.17564
217	ACSM3	ebi-a-GCST90086053	Cardiovascular disease || id:ebi-a-GCST90086053	exposure	Weighted mode	25	-0.0472709	0.0968491	0.629917	-0.237095	0.142553	0.953829	0.788916	1.15321
218	ACSS3	ebi-a-GCST90086053	Cardiovascular disease || id:ebi-a-GCST90086053	exposure	MR Egger	7	-0.0274263	0.260747	0.920319	-0.53849	0.483637	0.972946	0.583629	1.62196
219	ACSS3	ebi-a-GCST90086053	Cardiovascular disease || id:ebi-a-GCST90086053	exposure	Weighted median	7	-0.10665	0.132858	0.422126	-0.367051	0.153751	0.89884	0.692774	1.1662
220	ACSS3	ebi-a-GCST90086053	Cardiovascular disease || id:ebi-a-GCST90086053	exposure	Inverse variance weighted	7	-0.0381933	0.105251	0.716696	-0.244485	0.168099	0.962527	0.783108	1.18305
221	ACSS3	ebi-a-GCST90086053	Cardiovascular disease || id:ebi-a-GCST90086053	exposure	Simple mode	7	-0.192433	0.226446	0.428038	-0.636267	0.251401	0.82495	0.529265	1.28583
222	ACSS3	ebi-a-GCST90086053	Cardiovascular disease || id:ebi-a-GCST90086053	exposure	Weighted mode	7	-0.164369	0.15277	0.323307	-0.463798	0.135059	0.848429	0.628891	1.1446
223	AGK	ebi-a-GCST90086053	Cardiovascular disease || id:ebi-a-GCST90086053	exposure	MR Egger	19	0.0332475	0.0923614	0.723301	-0.147781	0.214276	1.03381	0.86262	1.23896
224	AGK	ebi-a-GCST90086053	Cardiovascular disease || id:ebi-a-GCST90086053	exposure	Weighted median	19	0.0130793	0.0697532	0.851262	-0.123637	0.149795	1.01317	0.883701	1.1616
225	AGK	ebi-a-GCST90086053	Cardiovascular disease || id:ebi-a-GCST90086053	exposure	Inverse variance weighted	19	0.0163946	0.0515563	0.75049	-0.0846558	0.117445	1.01653	0.918828	1.12462
226	AGK	ebi-a-GCST90086053	Cardiovascular disease || id:ebi-a-GCST90086053	exposure	Simple mode	19	0.00221788	0.110977	0.984275	-0.215296	0.219732	1.00222	0.806303	1.24574
227	AGK	ebi-a-GCST90086053	Cardiovascular disease || id:ebi-a-GCST90086053	exposure	Weighted mode	19	0.00456141	0.0924343	0.961186	-0.17661	0.185733	1.00457	0.838107	1.2041
228	AGMO	ebi-a-GCST90086053	Cardiovascular disease || id:ebi-a-GCST90086053	exposure	MR Egger	23	0.0680912	0.103963	0.519608	-0.135677	0.27186	1.07046	0.873124	1.3124
229	AGMO	ebi-a-GCST90086053	Cardiovascular disease || id:ebi-a-GCST90086053	exposure	Weighted median	23	-0.0241099	0.0727515	0.740342	-0.166703	0.118483	0.976178	0.846451	1.12579
230	AGMO	ebi-a-GCST90086053	Cardiovascular disease || id:ebi-a-GCST90086053	exposure	Inverse variance weighted	23	-0.0261134	0.053313	0.624267	-0.130607	0.0783802	0.974225	0.877563	1.08153
231	AGMO	ebi-a-GCST90086053	Cardiovascular disease || id:ebi-a-GCST90086053	exposure	Simple mode	23	-0.0247741	0.119528	0.837709	-0.259049	0.209501	0.97553	0.771785	1.23306
232	AGMO	ebi-a-GCST90086053	Cardiovascular disease || id:ebi-a-GCST90086053	exposure	Weighted mode	23	0.0211668	0.0892816	0.81479	-0.153825	0.196159	1.02139	0.857422	1.21672
233	AGPAT1	ebi-a-GCST90086053	Cardiovascular disease || id:ebi-a-GCST90086053	exposure	MR Egger	8	-0.102284	0.272453	0.720263	-0.636292	0.431724	0.902773	0.529251	1.53991
234	AGPAT1	ebi-a-GCST90086053	Cardiovascular disease || id:ebi-a-GCST90086053	exposure	Weighted median	8	0.0655492	0.123247	0.594829	-0.176015	0.307114	1.06775	0.838605	1.3595
235	AGPAT1	ebi-a-GCST90086053	Cardiovascular disease || id:ebi-a-GCST90086053	exposure	Inverse variance weighted	8	0.109698	0.115939	0.344064	-0.117543	0.336939	1.11594	0.889102	1.40065
236	AGPAT1	ebi-a-GCST90086053	Cardiovascular disease || id:ebi-a-GCST90086053	exposure	Simple mode	8	0.167906	0.17823	0.377522	-0.181425	0.517236	1.18283	0.834081	1.67739
237	AGPAT1	ebi-a-GCST90086053	Cardiovascular disease || id:ebi-a-GCST90086053	exposure	Weighted mode	8	0.0506112	0.12915	0.706804	-0.202523	0.303745	1.05191	0.816668	1.35492
238	AGPAT3	ebi-a-GCST90086053	Cardiovascular disease || id:ebi-a-GCST90086053	exposure	MR Egger	15	-0.140949	0.164973	0.408366	-0.464297	0.182399	0.868533	0.628577	1.20009
239	AGPAT3	ebi-a-GCST90086053	Cardiovascular disease || id:ebi-a-GCST90086053	exposure	Weighted median	15	-0.020772	0.100671	0.836529	-0.218087	0.176543	0.979442	0.804055	1.19309
240	AGPAT3	ebi-a-GCST90086053	Cardiovascular disease || id:ebi-a-GCST90086053	exposure	Inverse variance weighted	15	-0.0375571	0.0723079	0.603478	-0.17928	0.104166	0.963139	0.835871	1.10979
241	AGPAT3	ebi-a-GCST90086053	Cardiovascular disease || id:ebi-a-GCST90086053	exposure	Simple mode	15	-0.0921575	0.172619	0.6018	-0.430491	0.246176	0.911961	0.65019	1.27912
242	AGPAT3	ebi-a-GCST90086053	Cardiovascular disease || id:ebi-a-GCST90086053	exposure	Weighted mode	15	-0.0226084	0.128866	0.863245	-0.275186	0.22997	0.977645	0.759431	1.25856
243	AGPAT4	ebi-a-GCST90086053	Cardiovascular disease || id:ebi-a-GCST90086053	exposure	MR Egger	22	-0.228418	0.15375	0.152966	-0.529769	0.0729321	0.795791	0.588741	1.07566
244	AGPAT4	ebi-a-GCST90086053	Cardiovascular disease || id:ebi-a-GCST90086053	exposure	Weighted median	22	-0.205913	0.0729287	0.00475053	-0.348853	-0.0629726	0.813904	0.705497	0.938969
245	AGPAT4	ebi-a-GCST90086053	Cardiovascular disease || id:ebi-a-GCST90086053	exposure	Inverse variance weighted	22	-0.21314	0.0577355	0.000222797	-0.326302	-0.0999782	0.808043	0.721588	0.904857
246	AGPAT4	ebi-a-GCST90086053	Cardiovascular disease || id:ebi-a-GCST90086053	exposure	Simple mode	22	-0.233266	0.116537	0.0584095	-0.461678	-0.0048534	0.791943	0.630225	0.995158
247	AGPAT4	ebi-a-GCST90086053	Cardiovascular disease || id:ebi-a-GCST90086053	exposure	Weighted mode	22	-0.239312	0.0991134	0.0249637	-0.433574	-0.0450496	0.787169	0.648188	0.95595
248	AGPAT5	ebi-a-GCST90086053	Cardiovascular disease || id:ebi-a-GCST90086053	exposure	MR Egger	20	-0.248922	0.173234	0.167899	-0.588461	0.0906174	0.779641	0.555181	1.09485
249	AGPAT5	ebi-a-GCST90086053	Cardiovascular disease || id:ebi-a-GCST90086053	exposure	Weighted median	20	-0.0432925	0.0891329	0.627174	-0.217993	0.131408	0.957631	0.804131	1.14043
250	AGPAT5	ebi-a-GCST90086053	Cardiovascular disease || id:ebi-a-GCST90086053	exposure	Inverse variance weighted	20	-0.0160525	0.0671996	0.811201	-0.147764	0.115659	0.984076	0.862635	1.12261
251	AGPAT5	ebi-a-GCST90086053	Cardiovascular disease || id:ebi-a-GCST90086053	exposure	Simple mode	20	0.189661	0.172274	0.284679	-0.147995	0.527318	1.20884	0.862436	1.69438
252	AGPAT5	ebi-a-GCST90086053	Cardiovascular disease || id:ebi-a-GCST90086053	exposure	Weighted mode	20	-0.0209235	0.129778	0.873617	-0.275288	0.233441	0.979294	0.759353	1.26294
253	AGPS	ebi-a-GCST90086053	Cardiovascular disease || id:ebi-a-GCST90086053	exposure	MR Egger	32	0.0176786	0.0619674	0.777383	-0.103778	0.139135	1.01784	0.901426	1.14928
254	AGPS	ebi-a-GCST90086053	Cardiovascular disease || id:ebi-a-GCST90086053	exposure	Weighted median	32	-0.0456519	0.0545267	0.402458	-0.152524	0.0612205	0.955374	0.858538	1.06313
255	AGPS	ebi-a-GCST90086053	Cardiovascular disease || id:ebi-a-GCST90086053	exposure	Inverse variance weighted	32	-0.00290729	0.0365356	0.936576	-0.0745171	0.0687025	0.997097	0.928192	1.07112
256	AGPS	ebi-a-GCST90086053	Cardiovascular disease || id:ebi-a-GCST90086053	exposure	Simple mode	32	-0.125617	0.0915992	0.180103	-0.305152	0.0539174	0.881952	0.737012	1.0554
257	AGPS	ebi-a-GCST90086053	Cardiovascular disease || id:ebi-a-GCST90086053	exposure	Weighted mode	32	-0.0332943	0.0614594	0.591878	-0.153755	0.0871661	0.967254	0.857482	1.09108
258	AHR	ebi-a-GCST90086053	Cardiovascular disease || id:ebi-a-GCST90086053	exposure	MR Egger	51	0.0100892	0.0614768	0.870316	-0.110405	0.130584	1.01014	0.895471	1.13949
259	AHR	ebi-a-GCST90086053	Cardiovascular disease || id:ebi-a-GCST90086053	exposure	Weighted median	51	0.025111	0.0474724	0.596833	-0.0679349	0.118157	1.02543	0.934321	1.12542
260	AHR	ebi-a-GCST90086053	Cardiovascular disease || id:ebi-a-GCST90086053	exposure	Inverse variance weighted	51	0.0313434	0.0320879	0.32867	-0.031549	0.0942357	1.03184	0.968944	1.09882
261	AHR	ebi-a-GCST90086053	Cardiovascular disease || id:ebi-a-GCST90086053	exposure	Simple mode	51	0.000908918	0.0763985	0.990555	-0.148832	0.15065	1.00091	0.861714	1.16259
262	AHR	ebi-a-GCST90086053	Cardiovascular disease || id:ebi-a-GCST90086053	exposure	Weighted mode	51	0.0261296	0.04823	0.590382	-0.0684011	0.12066	1.02647	0.933886	1.12824
263	AHRR	ebi-a-GCST90086053	Cardiovascular disease || id:ebi-a-GCST90086053	exposure	MR Egger	16	0.100408	0.215652	0.648663	-0.32227	0.523086	1.10562	0.724502	1.68723
264	AHRR	ebi-a-GCST90086053	Cardiovascular disease || id:ebi-a-GCST90086053	exposure	Weighted median	16	0.112952	0.1136	0.320076	-0.109703	0.335607	1.11958	0.8961	1.39879
265	AHRR	ebi-a-GCST90086053	Cardiovascular disease || id:ebi-a-GCST90086053	exposure	Inverse variance weighted	16	0.112875	0.09745	0.246745	-0.0781266	0.303877	1.11949	0.924847	1.3551
266	AHRR	ebi-a-GCST90086053	Cardiovascular disease || id:ebi-a-GCST90086053	exposure	Simple mode	16	0.438566	0.17202	0.0222195	0.101407	0.775724	1.55048	1.10673	2.17216
267	AHRR	ebi-a-GCST90086053	Cardiovascular disease || id:ebi-a-GCST90086053	exposure	Weighted mode	16	0.148365	0.129699	0.270585	-0.105845	0.402575	1.15994	0.899564	1.49567
268	AKR1B1	ebi-a-GCST90086053	Cardiovascular disease || id:ebi-a-GCST90086053	exposure	MR Egger	64	0.0135013	0.0491928	0.784647	-0.0829167	0.109919	1.01359	0.920428	1.11619
269	AKR1B1	ebi-a-GCST90086053	Cardiovascular disease || id:ebi-a-GCST90086053	exposure	Weighted median	64	0.0655161	0.0376738	0.0820287	-0.00832462	0.139357	1.06771	0.99171	1.14953
270	AKR1B1	ebi-a-GCST90086053	Cardiovascular disease || id:ebi-a-GCST90086053	exposure	Inverse variance weighted	64	0.0569217	0.0244628	0.0199724	0.00897459	0.104869	1.05857	1.00901	1.11057
271	AKR1B1	ebi-a-GCST90086053	Cardiovascular disease || id:ebi-a-GCST90086053	exposure	Simple mode	64	0.0981903	0.0679589	0.153456	-0.0350092	0.23139	1.10317	0.965597	1.26035
272	AKR1B1	ebi-a-GCST90086053	Cardiovascular disease || id:ebi-a-GCST90086053	exposure	Weighted mode	64	0.0608702	0.0415983	0.148361	-0.0206626	0.142403	1.06276	0.979549	1.15304
273	AKR1C1	ebi-a-GCST90086053	Cardiovascular disease || id:ebi-a-GCST90086053	exposure	MR Egger	10	-0.150022	0.15267	0.35456	-0.449256	0.149213	0.860689	0.638103	1.16092
274	AKR1C1	ebi-a-GCST90086053	Cardiovascular disease || id:ebi-a-GCST90086053	exposure	Weighted median	10	-0.158893	0.0860736	0.0648895	-0.327598	0.0098108	0.853087	0.720653	1.00986
275	AKR1C1	ebi-a-GCST90086053	Cardiovascular disease || id:ebi-a-GCST90086053	exposure	Inverse variance weighted	10	-0.165829	0.0703496	0.0184124	-0.303715	-0.0279442	0.847191	0.738072	0.972443
276	AKR1C1	ebi-a-GCST90086053	Cardiovascular disease || id:ebi-a-GCST90086053	exposure	Simple mode	10	-0.214737	0.113995	0.0922538	-0.438168	0.00869318	0.806753	0.645217	1.00873
277	AKR1C1	ebi-a-GCST90086053	Cardiovascular disease || id:ebi-a-GCST90086053	exposure	Weighted mode	10	-0.167877	0.0939868	0.107719	-0.352091	0.0163367	0.845457	0.703216	1.01647
278	AKR1C2	ebi-a-GCST90086053	Cardiovascular disease || id:ebi-a-GCST90086053	exposure	MR Egger	93	-0.0377517	0.020234	0.0652974	-0.0774103	0.00190698	0.962952	0.92551	1.00191
279	AKR1C2	ebi-a-GCST90086053	Cardiovascular disease || id:ebi-a-GCST90086053	exposure	Weighted median	93	-0.0368271	0.0199917	0.0654569	-0.0760108	0.00235652	0.963843	0.926806	1.00236
280	AKR1C2	ebi-a-GCST90086053	Cardiovascular disease || id:ebi-a-GCST90086053	exposure	Inverse variance weighted	93	-0.036223	0.0136185	0.00781791	-0.0629153	-0.0095307	0.964425	0.939023	0.990515
281	AKR1C2	ebi-a-GCST90086053	Cardiovascular disease || id:ebi-a-GCST90086053	exposure	Simple mode	93	-0.0485796	0.0339596	0.155958	-0.11514	0.0179813	0.952582	0.891241	1.01814
282	AKR1C2	ebi-a-GCST90086053	Cardiovascular disease || id:ebi-a-GCST90086053	exposure	Weighted mode	93	-0.0354451	0.0162472	0.0316862	-0.0672895	-0.00360068	0.965176	0.934924	0.996406
283	AKR1C3	ebi-a-GCST90086053	Cardiovascular disease || id:ebi-a-GCST90086053	exposure	MR Egger	34	0.0421979	0.0747962	0.57657	-0.104403	0.188798	1.0431	0.900862	1.2078
284	AKR1C3	ebi-a-GCST90086053	Cardiovascular disease || id:ebi-a-GCST90086053	exposure	Weighted median	34	-0.0158969	0.042917	0.711076	-0.100014	0.0682203	0.984229	0.904825	1.0706
285	AKR1C3	ebi-a-GCST90086053	Cardiovascular disease || id:ebi-a-GCST90086053	exposure	Inverse variance weighted	34	0.000327972	0.0301275	0.991314	-0.058722	0.059378	1.00033	0.942969	1.06118
286	AKR1C3	ebi-a-GCST90086053	Cardiovascular disease || id:ebi-a-GCST90086053	exposure	Simple mode	34	-0.0184859	0.0651973	0.778535	-0.146273	0.109301	0.981684	0.863922	1.1155
287	AKR1C3	ebi-a-GCST90086053	Cardiovascular disease || id:ebi-a-GCST90086053	exposure	Weighted mode	34	-0.0184859	0.0440187	0.677239	-0.104763	0.0677907	0.981684	0.900538	1.07014
288	AKR1C4	ebi-a-GCST90086053	Cardiovascular disease || id:ebi-a-GCST90086053	exposure	Inverse variance weighted	2	-0.0989186	0.215159	0.645698	-0.52063	0.322792	0.905816	0.594146	1.38098
289	ALAS1	ebi-a-GCST90086053	Cardiovascular disease || id:ebi-a-GCST90086053	exposure	MR Egger	3	-2.42408	1.87868	0.419733	-6.10629	1.25813	0.0885595	0.00222879	3.51884
290	ALAS1	ebi-a-GCST90086053	Cardiovascular disease || id:ebi-a-GCST90086053	exposure	Weighted median	3	-0.232934	0.299554	0.436803	-0.820059	0.354191	0.792206	0.440406	1.42503
291	ALAS1	ebi-a-GCST90086053	Cardiovascular disease || id:ebi-a-GCST90086053	exposure	Inverse variance weighted	3	-0.227313	0.245664	0.35481	-0.708815	0.254188	0.796671	0.492227	1.28941
292	ALAS1	ebi-a-GCST90086053	Cardiovascular disease || id:ebi-a-GCST90086053	exposure	Simple mode	3	-0.110477	0.366856	0.791727	-0.829516	0.608561	0.895407	0.43626	1.83779
293	ALAS1	ebi-a-GCST90086053	Cardiovascular disease || id:ebi-a-GCST90086053	exposure	Weighted mode	3	-0.351167	0.374888	0.447785	-1.08595	0.383613	0.703866	0.337582	1.46758
294	ALB	ebi-a-GCST90086053	Cardiovascular disease || id:ebi-a-GCST90086053	exposure	MR Egger	3	-0.453553	0.794903	0.66991	-2.01156	1.10446	0.635366	0.133779	3.01758
295	ALB	ebi-a-GCST90086053	Cardiovascular disease || id:ebi-a-GCST90086053	exposure	Weighted median	3	-0.316854	0.182868	0.083151	-0.675276	0.0415681	0.728437	0.509016	1.04244
296	ALB	ebi-a-GCST90086053	Cardiovascular disease || id:ebi-a-GCST90086053	exposure	Inverse variance weighted	3	-0.313376	0.168574	0.0630295	-0.64378	0.0170287	0.730975	0.525303	1.01717
297	ALB	ebi-a-GCST90086053	Cardiovascular disease || id:ebi-a-GCST90086053	exposure	Simple mode	3	-0.349442	0.215531	0.246404	-0.771884	0.0729988	0.705081	0.462142	1.07573
298	ALB	ebi-a-GCST90086053	Cardiovascular disease || id:ebi-a-GCST90086053	exposure	Weighted mode	3	-0.338384	0.221521	0.266196	-0.772566	0.0957977	0.712921	0.461827	1.10054
299	ALDH3A2	ebi-a-GCST90086053	Cardiovascular disease || id:ebi-a-GCST90086053	exposure	MR Egger	15	0.0385667	0.138452	0.784967	-0.2328	0.309933	1.03932	0.792312	1.36333
300	ALDH3A2	ebi-a-GCST90086053	Cardiovascular disease || id:ebi-a-GCST90086053	exposure	Weighted median	15	-0.0963927	0.0712597	0.176153	-0.236062	0.0432763	0.908107	0.789732	1.04423
301	ALDH3A2	ebi-a-GCST90086053	Cardiovascular disease || id:ebi-a-GCST90086053	exposure	Inverse variance weighted	15	-0.0609247	0.0565314	0.281162	-0.171726	0.0498769	0.940894	0.84221	1.05114
302	ALDH3A2	ebi-a-GCST90086053	Cardiovascular disease || id:ebi-a-GCST90086053	exposure	Simple mode	15	-0.122089	0.103315	0.257004	-0.324587	0.0804088	0.88507	0.722826	1.08373
303	ALDH3A2	ebi-a-GCST90086053	Cardiovascular disease || id:ebi-a-GCST90086053	exposure	Weighted mode	15	-0.0978813	0.0784904	0.23284	-0.251722	0.0559598	0.906757	0.777461	1.05756
304	ALDH3B1	ebi-a-GCST90086053	Cardiovascular disease || id:ebi-a-GCST90086053	exposure	MR Egger	16	-0.211392	0.18278	0.266817	-0.569641	0.146858	0.809457	0.565728	1.15819
305	ALDH3B1	ebi-a-GCST90086053	Cardiovascular disease || id:ebi-a-GCST90086053	exposure	Weighted median	16	-0.14935	0.0887767	0.0925092	-0.323352	0.0246526	0.861268	0.723719	1.02496
306	ALDH3B1	ebi-a-GCST90086053	Cardiovascular disease || id:ebi-a-GCST90086053	exposure	Inverse variance weighted	16	-0.0944948	0.0791286	0.232403	-0.249587	0.0605973	0.909832	0.779123	1.06247
307	ALDH3B1	ebi-a-GCST90086053	Cardiovascular disease || id:ebi-a-GCST90086053	exposure	Simple mode	16	-0.154817	0.135917	0.272545	-0.421215	0.11158	0.856572	0.656249	1.11804
308	ALDH3B1	ebi-a-GCST90086053	Cardiovascular disease || id:ebi-a-GCST90086053	exposure	Weighted mode	16	-0.149095	0.0888123	0.113903	-0.323167	0.0249775	0.861488	0.723853	1.02529
309	ALOX12	ebi-a-GCST90086053	Cardiovascular disease || id:ebi-a-GCST90086053	exposure	MR Egger	16	-0.143419	0.242763	0.564086	-0.619233	0.332396	0.866391	0.538357	1.3943
310	ALOX12	ebi-a-GCST90086053	Cardiovascular disease || id:ebi-a-GCST90086053	exposure	Weighted median	16	-0.235293	0.109682	0.0319335	-0.450269	-0.0203176	0.790339	0.637456	0.979887
311	ALOX12	ebi-a-GCST90086053	Cardiovascular disease || id:ebi-a-GCST90086053	exposure	Inverse variance weighted	16	-0.196237	0.101093	0.0522402	-0.39438	0.00190566	0.821817	0.674098	1.00191
312	ALOX12	ebi-a-GCST90086053	Cardiovascular disease || id:ebi-a-GCST90086053	exposure	Simple mode	16	-0.109163	0.185108	0.564153	-0.471973	0.253648	0.896585	0.62377	1.28872
313	ALOX12	ebi-a-GCST90086053	Cardiovascular disease || id:ebi-a-GCST90086053	exposure	Weighted mode	16	-0.201564	0.134863	0.155761	-0.465895	0.062767	0.817451	0.627573	1.06478
314	ALOX15	ebi-a-GCST90086053	Cardiovascular disease || id:ebi-a-GCST90086053	exposure	MR Egger	48	0.0555831	0.0506354	0.278043	-0.0436623	0.154829	1.05716	0.957277	1.16746
315	ALOX15	ebi-a-GCST90086053	Cardiovascular disease || id:ebi-a-GCST90086053	exposure	Weighted median	48	0.0798599	0.0372131	0.0318716	0.00692228	0.152798	1.08314	1.00695	1.16509
316	ALOX15	ebi-a-GCST90086053	Cardiovascular disease || id:ebi-a-GCST90086053	exposure	Inverse variance weighted	48	0.112522	0.0278029	5.18455e-05	0.0580288	0.167016	1.1191	1.05975	1.18177
317	ALOX15	ebi-a-GCST90086053	Cardiovascular disease || id:ebi-a-GCST90086053	exposure	Simple mode	48	0.0949819	0.0658784	0.155996	-0.0341396	0.224104	1.09964	0.966437	1.2512
318	ALOX15	ebi-a-GCST90086053	Cardiovascular disease || id:ebi-a-GCST90086053	exposure	Weighted mode	48	0.0995584	0.0388369	0.0136217	0.0234381	0.175679	1.10468	1.02371	1.19206
319	ALOX15B	ebi-a-GCST90086053	Cardiovascular disease || id:ebi-a-GCST90086053	exposure	MR Egger	17	-0.12055	0.119752	0.330059	-0.355263	0.114163	0.886433	0.700989	1.12094
320	ALOX15B	ebi-a-GCST90086053	Cardiovascular disease || id:ebi-a-GCST90086053	exposure	Weighted median	17	-0.201358	0.082833	0.0150619	-0.36371	-0.039005	0.81762	0.695092	0.961746
321	ALOX15B	ebi-a-GCST90086053	Cardiovascular disease || id:ebi-a-GCST90086053	exposure	Inverse variance weighted	17	-0.233922	0.0590126	7.37252e-05	-0.349587	-0.118257	0.791424	0.704979	0.888467
322	ALOX15B	ebi-a-GCST90086053	Cardiovascular disease || id:ebi-a-GCST90086053	exposure	Simple mode	17	-0.278816	0.101802	0.0145653	-0.478348	-0.0792838	0.756679	0.619807	0.923778
323	ALOX15B	ebi-a-GCST90086053	Cardiovascular disease || id:ebi-a-GCST90086053	exposure	Weighted mode	17	-0.198722	0.0806212	0.0254041	-0.35674	-0.0407043	0.819778	0.699955	0.960113
324	ALOX5	ebi-a-GCST90086053	Cardiovascular disease || id:ebi-a-GCST90086053	exposure	MR Egger	53	-0.0817671	0.0590209	0.171962	-0.197448	0.0339139	0.921487	0.820823	1.0345
325	ALOX5	ebi-a-GCST90086053	Cardiovascular disease || id:ebi-a-GCST90086053	exposure	Weighted median	53	-0.0927448	0.0451865	0.040122	-0.18131	-0.00417932	0.911426	0.834176	0.995829
326	ALOX5	ebi-a-GCST90086053	Cardiovascular disease || id:ebi-a-GCST90086053	exposure	Inverse variance weighted	53	-0.0341804	0.0331545	0.302567	-0.0991632	0.0308024	0.966397	0.905595	1.03128
327	ALOX5	ebi-a-GCST90086053	Cardiovascular disease || id:ebi-a-GCST90086053	exposure	Simple mode	53	0.0139272	0.0920379	0.880309	-0.166467	0.194321	1.01402	0.846651	1.21449
328	ALOX5	ebi-a-GCST90086053	Cardiovascular disease || id:ebi-a-GCST90086053	exposure	Weighted mode	53	-0.0853867	0.0623448	0.176701	-0.207582	0.0368091	0.918157	0.812546	1.03749
329	ALOX5AP	ebi-a-GCST90086053	Cardiovascular disease || id:ebi-a-GCST90086053	exposure	MR Egger	53	-0.0441935	0.0443954	0.324216	-0.131208	0.0428215	0.956769	0.877035	1.04375
330	ALOX5AP	ebi-a-GCST90086053	Cardiovascular disease || id:ebi-a-GCST90086053	exposure	Weighted median	53	-0.0154773	0.0291563	0.595531	-0.0726235	0.041669	0.984642	0.929951	1.04255
331	ALOX5AP	ebi-a-GCST90086053	Cardiovascular disease || id:ebi-a-GCST90086053	exposure	Inverse variance weighted	53	-0.0128028	0.0223903	0.567457	-0.0566879	0.0310822	0.987279	0.944889	1.03157
332	ALOX5AP	ebi-a-GCST90086053	Cardiovascular disease || id:ebi-a-GCST90086053	exposure	Simple mode	53	-0.013085	0.04815	0.786887	-0.107459	0.0812891	0.987	0.898113	1.08468
333	ALOX5AP	ebi-a-GCST90086053	Cardiovascular disease || id:ebi-a-GCST90086053	exposure	Weighted mode	53	-0.013085	0.0252333	0.606267	-0.0625422	0.0363722	0.987	0.939373	1.03704
334	AMACR	ebi-a-GCST90086053	Cardiovascular disease || id:ebi-a-GCST90086053	exposure	MR Egger	37	0.130553	0.0571934	0.0286383	0.0184537	0.242652	1.13946	1.01863	1.27462
335	AMACR	ebi-a-GCST90086053	Cardiovascular disease || id:ebi-a-GCST90086053	exposure	Weighted median	37	0.0955178	0.0533575	0.0734302	-0.00906291	0.200099	1.10023	0.990978	1.22152
336	AMACR	ebi-a-GCST90086053	Cardiovascular disease || id:ebi-a-GCST90086053	exposure	Inverse variance weighted	37	0.0394001	0.0356637	0.26926	-0.0305007	0.109301	1.04019	0.96996	1.1155
337	AMACR	ebi-a-GCST90086053	Cardiovascular disease || id:ebi-a-GCST90086053	exposure	Simple mode	37	-0.0479138	0.088464	0.591417	-0.221303	0.125476	0.953216	0.801474	1.13369
338	AMACR	ebi-a-GCST90086053	Cardiovascular disease || id:ebi-a-GCST90086053	exposure	Weighted mode	37	0.0873468	0.0542573	0.116163	-0.0189976	0.193691	1.09128	0.981182	1.21372
339	APOA2	ebi-a-GCST90086053	Cardiovascular disease || id:ebi-a-GCST90086053	exposure	MR Egger	18	0.526641	0.162257	0.00506644	0.208617	0.844665	1.69324	1.23197	2.3272
340	APOA2	ebi-a-GCST90086053	Cardiovascular disease || id:ebi-a-GCST90086053	exposure	Weighted median	18	0.266616	0.0887426	0.00266126	0.0926806	0.440552	1.30554	1.09711	1.55356
341	APOA2	ebi-a-GCST90086053	Cardiovascular disease || id:ebi-a-GCST90086053	exposure	Inverse variance weighted	18	0.264932	0.0671873	8.04073e-05	0.133245	0.396619	1.30334	1.14253	1.48679
342	APOA2	ebi-a-GCST90086053	Cardiovascular disease || id:ebi-a-GCST90086053	exposure	Simple mode	18	0.305536	0.141008	0.044746	0.0291615	0.581911	1.35735	1.02959	1.78946
343	APOA2	ebi-a-GCST90086053	Cardiovascular disease || id:ebi-a-GCST90086053	exposure	Weighted mode	18	0.332768	0.119647	0.0128004	0.0982598	0.567276	1.39482	1.10325	1.76346
344	ARF1	ebi-a-GCST90086053	Cardiovascular disease || id:ebi-a-GCST90086053	exposure	Inverse variance weighted	2	0.0506715	0.24677	0.837308	-0.432998	0.534341	1.05198	0.648562	1.70632
345	ARF3	ebi-a-GCST90086053	Cardiovascular disease || id:ebi-a-GCST90086053	exposure	MR Egger	60	0.10159	0.0424445	0.0199453	0.018399	0.184781	1.10693	1.01857	1.20296
346	ARF3	ebi-a-GCST90086053	Cardiovascular disease || id:ebi-a-GCST90086053	exposure	Weighted median	60	0.030816	0.0372272	0.407795	-0.0421494	0.103781	1.0313	0.958727	1.10936
347	ARF3	ebi-a-GCST90086053	Cardiovascular disease || id:ebi-a-GCST90086053	exposure	Inverse variance weighted	60	0.0209766	0.0253558	0.408073	-0.0287208	0.070674	1.0212	0.971688	1.07323
348	ARF3	ebi-a-GCST90086053	Cardiovascular disease || id:ebi-a-GCST90086053	exposure	Simple mode	60	0.0514441	0.0579826	0.378556	-0.0622018	0.16509	1.05279	0.939693	1.1795
349	ARF3	ebi-a-GCST90086053	Cardiovascular disease || id:ebi-a-GCST90086053	exposure	Weighted mode	60	0.0430489	0.0420187	0.309773	-0.0393078	0.125406	1.04399	0.961455	1.13361
350	ARNT	ebi-a-GCST90086053	Cardiovascular disease || id:ebi-a-GCST90086053	exposure	MR Egger	24	0.0489353	0.094381	0.609294	-0.136051	0.233922	1.05015	0.872798	1.26355
351	ARNT	ebi-a-GCST90086053	Cardiovascular disease || id:ebi-a-GCST90086053	exposure	Weighted median	24	0.103501	0.070481	0.14197	-0.0346417	0.241644	1.10905	0.965951	1.27334
352	ARNT	ebi-a-GCST90086053	Cardiovascular disease || id:ebi-a-GCST90086053	exposure	Inverse variance weighted	24	0.178508	0.0545568	0.00106802	0.0715768	0.28544	1.19543	1.0742	1.33035
353	ARNT	ebi-a-GCST90086053	Cardiovascular disease || id:ebi-a-GCST90086053	exposure	Simple mode	24	0.135428	0.121353	0.275955	-0.102425	0.373281	1.14503	0.902646	1.45249
354	ARNT	ebi-a-GCST90086053	Cardiovascular disease || id:ebi-a-GCST90086053	exposure	Weighted mode	24	0.09515	0.0865373	0.282915	-0.0744631	0.264763	1.09982	0.928242	1.30312
355	ARNT2	ebi-a-GCST90086053	Cardiovascular disease || id:ebi-a-GCST90086053	exposure	MR Egger	3	-0.986984	3.29534	0.814739	-7.44584	5.47187	0.372699	0.000583865	237.906
356	ARNT2	ebi-a-GCST90086053	Cardiovascular disease || id:ebi-a-GCST90086053	exposure	Weighted median	3	-0.227779	0.273374	0.404725	-0.763592	0.308034	0.7963	0.46599	1.36075
357	ARNT2	ebi-a-GCST90086053	Cardiovascular disease || id:ebi-a-GCST90086053	exposure	Inverse variance weighted	3	-0.257274	0.224719	0.252264	-0.697724	0.183176	0.773156	0.497717	1.20103
358	ARNT2	ebi-a-GCST90086053	Cardiovascular disease || id:ebi-a-GCST90086053	exposure	Simple mode	3	-0.200776	0.304526	0.577463	-0.797647	0.396096	0.818096	0.450387	1.48601
359	ARNT2	ebi-a-GCST90086053	Cardiovascular disease || id:ebi-a-GCST90086053	exposure	Weighted mode	3	-0.20354	0.315569	0.58504	-0.822055	0.414974	0.815837	0.439527	1.51433
360	ARNTL	ebi-a-GCST90086053	Cardiovascular disease || id:ebi-a-GCST90086053	exposure	MR Egger	88	-0.0792393	0.0501698	0.11791	-0.177572	0.0190934	0.923819	0.837301	1.01928
361	ARNTL	ebi-a-GCST90086053	Cardiovascular disease || id:ebi-a-GCST90086053	exposure	Weighted median	88	-0.00849886	0.038088	0.823429	-0.0831514	0.0661537	0.991537	0.920212	1.06839
362	ARNTL	ebi-a-GCST90086053	Cardiovascular disease || id:ebi-a-GCST90086053	exposure	Inverse variance weighted	88	-0.0417413	0.0237617	0.0789753	-0.0883142	0.00483164	0.959118	0.915473	1.00484
363	ARNTL	ebi-a-GCST90086053	Cardiovascular disease || id:ebi-a-GCST90086053	exposure	Simple mode	88	-0.00168844	0.0843153	0.984069	-0.166946	0.163569	0.998313	0.846245	1.17771
364	ARNTL	ebi-a-GCST90086053	Cardiovascular disease || id:ebi-a-GCST90086053	exposure	Weighted mode	88	-0.00168844	0.0693288	0.980626	-0.137573	0.134196	0.998313	0.871471	1.14362
365	ARSA	ebi-a-GCST90086053	Cardiovascular disease || id:ebi-a-GCST90086053	exposure	MR Egger	25	-0.0785691	0.0553742	0.169345	-0.187102	0.0299643	0.924438	0.829359	1.03042
366	ARSA	ebi-a-GCST90086053	Cardiovascular disease || id:ebi-a-GCST90086053	exposure	Weighted median	25	-0.0312291	0.045875	0.496034	-0.121144	0.0586859	0.969253	0.885906	1.06044
367	ARSA	ebi-a-GCST90086053	Cardiovascular disease || id:ebi-a-GCST90086053	exposure	Inverse variance weighted	25	-0.0130176	0.0341209	0.702823	-0.0798944	0.0538593	0.987067	0.923214	1.05534
368	ARSA	ebi-a-GCST90086053	Cardiovascular disease || id:ebi-a-GCST90086053	exposure	Simple mode	25	-0.0416382	0.0712669	0.564499	-0.181321	0.0980448	0.959217	0.834167	1.10301
369	ARSA	ebi-a-GCST90086053	Cardiovascular disease || id:ebi-a-GCST90086053	exposure	Weighted mode	25	-0.035476	0.0476703	0.463983	-0.12891	0.0579577	0.965146	0.879053	1.05967
370	ARSB	ebi-a-GCST90086053	Cardiovascular disease || id:ebi-a-GCST90086053	exposure	MR Egger	109	-0.071446	0.0358195	0.0486286	-0.141652	-0.00123966	0.931047	0.867923	0.998761
371	ARSB	ebi-a-GCST90086053	Cardiovascular disease || id:ebi-a-GCST90086053	exposure	Weighted median	109	-0.0512798	0.0275922	0.0630991	-0.10536	0.00280081	0.950013	0.9	1.0028
372	ARSB	ebi-a-GCST90086053	Cardiovascular disease || id:ebi-a-GCST90086053	exposure	Inverse variance weighted	109	-0.0386455	0.017819	0.0300996	-0.0735707	-0.0037202	0.962092	0.92907	0.996287
373	ARSB	ebi-a-GCST90086053	Cardiovascular disease || id:ebi-a-GCST90086053	exposure	Simple mode	109	0.08994	0.0539892	0.0986337	-0.0158789	0.195759	1.09411	0.984247	1.21623
374	ARSB	ebi-a-GCST90086053	Cardiovascular disease || id:ebi-a-GCST90086053	exposure	Weighted mode	109	-0.0863923	0.0396684	0.0315915	-0.164142	-0.00864231	0.917234	0.848621	0.991395
375	ARSG	ebi-a-GCST90086053	Cardiovascular disease || id:ebi-a-GCST90086053	exposure	MR Egger	35	-0.00950068	0.0735184	0.897961	-0.153597	0.134595	0.990544	0.857618	1.14407
376	ARSG	ebi-a-GCST90086053	Cardiovascular disease || id:ebi-a-GCST90086053	exposure	Weighted median	35	0.0347366	0.0623514	0.577452	-0.0874721	0.156945	1.03535	0.916244	1.16993
377	ARSG	ebi-a-GCST90086053	Cardiovascular disease || id:ebi-a-GCST90086053	exposure	Inverse variance weighted	35	0.0156304	0.0410048	0.703067	-0.064739	0.0959997	1.01575	0.937312	1.10076
378	ARSG	ebi-a-GCST90086053	Cardiovascular disease || id:ebi-a-GCST90086053	exposure	Simple mode	35	-0.00522982	0.111032	0.962708	-0.222852	0.212393	0.994784	0.800233	1.23663
379	ARSG	ebi-a-GCST90086053	Cardiovascular disease || id:ebi-a-GCST90086053	exposure	Weighted mode	35	0.0605966	0.0791437	0.449166	-0.094525	0.215718	1.06247	0.909805	1.24075
380	ARSK	ebi-a-GCST90086053	Cardiovascular disease || id:ebi-a-GCST90086053	exposure	Wald ratio	1	0.00454076	0.364759	0.990068	-0.710388	0.719469	1.00455	0.491454	2.05334
381	ARV1	ebi-a-GCST90086053	Cardiovascular disease || id:ebi-a-GCST90086053	exposure	MR Egger	67	0.0247808	0.0653181	0.705637	-0.103243	0.152804	1.02509	0.901908	1.1651
382	ARV1	ebi-a-GCST90086053	Cardiovascular disease || id:ebi-a-GCST90086053	exposure	Weighted median	67	0.130733	0.0505758	0.00974111	0.0316041	0.229861	1.13966	1.03211	1.25843
383	ARV1	ebi-a-GCST90086053	Cardiovascular disease || id:ebi-a-GCST90086053	exposure	Inverse variance weighted	67	0.151382	0.0341724	9.42558e-06	0.0844041	0.21836	1.16344	1.08807	1.24403
384	ARV1	ebi-a-GCST90086053	Cardiovascular disease || id:ebi-a-GCST90086053	exposure	Simple mode	67	0.00525506	0.102892	0.959421	-0.196412	0.206923	1.00527	0.821673	1.22989
385	ARV1	ebi-a-GCST90086053	Cardiovascular disease || id:ebi-a-GCST90086053	exposure	Weighted mode	67	0.0591899	0.054722	0.283346	-0.0480654	0.166445	1.06098	0.953072	1.1811
386	ASAH1	ebi-a-GCST90086053	Cardiovascular disease || id:ebi-a-GCST90086053	exposure	MR Egger	119	-0.0257022	0.0303056	0.398113	-0.0851011	0.0336967	0.974625	0.918419	1.03427
387	ASAH1	ebi-a-GCST90086053	Cardiovascular disease || id:ebi-a-GCST90086053	exposure	Weighted median	119	-0.00201365	0.0273179	0.94124	-0.0555568	0.0515295	0.997988	0.945958	1.05288
388	ASAH1	ebi-a-GCST90086053	Cardiovascular disease || id:ebi-a-GCST90086053	exposure	Inverse variance weighted	119	-0.00819402	0.0171545	0.632893	-0.0418169	0.0254288	0.991839	0.959045	1.02575
389	ASAH1	ebi-a-GCST90086053	Cardiovascular disease || id:ebi-a-GCST90086053	exposure	Simple mode	119	0.039476	0.0505758	0.436642	-0.0596527	0.138605	1.04027	0.942092	1.14867
390	ASAH1	ebi-a-GCST90086053	Cardiovascular disease || id:ebi-a-GCST90086053	exposure	Weighted mode	119	-0.0217824	0.0329819	0.510263	-0.0864269	0.0428622	0.978453	0.917203	1.04379
391	B3GALNT1	ebi-a-GCST90086053	Cardiovascular disease || id:ebi-a-GCST90086053	exposure	MR Egger	38	-0.00770141	0.0842133	0.927641	-0.172759	0.157357	0.992328	0.84134	1.17041
392	B3GALNT1	ebi-a-GCST90086053	Cardiovascular disease || id:ebi-a-GCST90086053	exposure	Weighted median	38	0.0305919	0.0570216	0.591615	-0.0811704	0.142354	1.03106	0.922037	1.15299
393	B3GALNT1	ebi-a-GCST90086053	Cardiovascular disease || id:ebi-a-GCST90086053	exposure	Inverse variance weighted	38	0.0489037	0.0378483	0.196324	-0.025279	0.123086	1.05012	0.975038	1.13098
394	B3GALNT1	ebi-a-GCST90086053	Cardiovascular disease || id:ebi-a-GCST90086053	exposure	Simple mode	38	-0.0112545	0.0923096	0.903621	-0.192181	0.169672	0.988809	0.825157	1.18492
395	B3GALNT1	ebi-a-GCST90086053	Cardiovascular disease || id:ebi-a-GCST90086053	exposure	Weighted mode	38	0.0367411	0.0585404	0.534108	-0.0779981	0.15148	1.03742	0.924966	1.16356
396	B3GNT5	ebi-a-GCST90086053	Cardiovascular disease || id:ebi-a-GCST90086053	exposure	MR Egger	32	-0.00539377	0.0522238	0.918427	-0.107752	0.0969649	0.994621	0.89785	1.10182
397	B3GNT5	ebi-a-GCST90086053	Cardiovascular disease || id:ebi-a-GCST90086053	exposure	Weighted median	32	0.0301709	0.048209	0.531424	-0.0643188	0.12466	1.03063	0.937706	1.13276
398	B3GNT5	ebi-a-GCST90086053	Cardiovascular disease || id:ebi-a-GCST90086053	exposure	Inverse variance weighted	32	-0.00191784	0.0346776	0.955896	-0.0698859	0.0660502	0.998084	0.9325	1.06828
399	B3GNT5	ebi-a-GCST90086053	Cardiovascular disease || id:ebi-a-GCST90086053	exposure	Simple mode	32	-0.0297457	0.0795156	0.710887	-0.185596	0.126105	0.970692	0.830609	1.1344
400	B3GNT5	ebi-a-GCST90086053	Cardiovascular disease || id:ebi-a-GCST90086053	exposure	Weighted mode	32	0.0167746	0.0503357	0.741186	-0.0818834	0.115432	1.01692	0.921379	1.12236
401	B4GALT5	ebi-a-GCST90086053	Cardiovascular disease || id:ebi-a-GCST90086053	exposure	MR Egger	9	-0.42352	0.427607	0.354951	-1.26163	0.41459	0.654738	0.283192	1.51375
402	B4GALT5	ebi-a-GCST90086053	Cardiovascular disease || id:ebi-a-GCST90086053	exposure	Weighted median	9	-0.30661	0.145092	0.0345831	-0.590991	-0.0222291	0.735938	0.553778	0.978016
403	B4GALT5	ebi-a-GCST90086053	Cardiovascular disease || id:ebi-a-GCST90086053	exposure	Inverse variance weighted	9	-0.27943	0.116977	0.0169052	-0.508704	-0.0501553	0.756215	0.601274	0.951082
404	B4GALT5	ebi-a-GCST90086053	Cardiovascular disease || id:ebi-a-GCST90086053	exposure	Simple mode	9	-0.0812176	0.239044	0.742785	-0.549744	0.387309	0.921993	0.577097	1.47301
405	B4GALT5	ebi-a-GCST90086053	Cardiovascular disease || id:ebi-a-GCST90086053	exposure	Weighted mode	9	-0.34928	0.193122	0.108123	-0.727799	0.0292398	0.705196	0.482971	1.02967
406	B4GALT6	ebi-a-GCST90086053	Cardiovascular disease || id:ebi-a-GCST90086053	exposure	MR Egger	23	-0.138786	0.168743	0.420051	-0.469524	0.191951	0.870414	0.6253	1.21161
407	B4GALT6	ebi-a-GCST90086053	Cardiovascular disease || id:ebi-a-GCST90086053	exposure	Weighted median	23	-0.0663271	0.0770536	0.389352	-0.217352	0.0846978	0.935825	0.804647	1.08839
408	B4GALT6	ebi-a-GCST90086053	Cardiovascular disease || id:ebi-a-GCST90086053	exposure	Inverse variance weighted	23	-0.0990691	0.0632921	0.11752	-0.223122	0.0249833	0.90568	0.800018	1.0253
409	B4GALT6	ebi-a-GCST90086053	Cardiovascular disease || id:ebi-a-GCST90086053	exposure	Simple mode	23	-0.081813	0.127548	0.527871	-0.331808	0.168181	0.921444	0.717625	1.18315
410	B4GALT6	ebi-a-GCST90086053	Cardiovascular disease || id:ebi-a-GCST90086053	exposure	Weighted mode	23	-0.0794238	0.108697	0.472679	-0.292469	0.133622	0.923648	0.746418	1.14296
411	BDH1	ebi-a-GCST90086053	Cardiovascular disease || id:ebi-a-GCST90086053	exposure	MR Egger	11	0.321221	0.18159	0.110692	-0.0346956	0.677138	1.37881	0.965899	1.96824
412	BDH1	ebi-a-GCST90086053	Cardiovascular disease || id:ebi-a-GCST90086053	exposure	Weighted median	11	0.11935	0.0755263	0.114051	-0.0286815	0.267382	1.12676	0.971726	1.30654
413	BDH1	ebi-a-GCST90086053	Cardiovascular disease || id:ebi-a-GCST90086053	exposure	Inverse variance weighted	11	0.0840688	0.0596209	0.158523	-0.0327882	0.200926	1.0877	0.967744	1.22253
414	BDH1	ebi-a-GCST90086053	Cardiovascular disease || id:ebi-a-GCST90086053	exposure	Simple mode	11	0.151098	0.08394	0.102041	-0.0134246	0.31562	1.16311	0.986665	1.37111
415	BDH1	ebi-a-GCST90086053	Cardiovascular disease || id:ebi-a-GCST90086053	exposure	Weighted mode	11	0.136299	0.079005	0.115203	-0.0185504	0.291149	1.14603	0.981621	1.33796
416	BDH2	ebi-a-GCST90086053	Cardiovascular disease || id:ebi-a-GCST90086053	exposure	MR Egger	60	-0.00741411	0.0289389	0.798704	-0.0641343	0.0493061	0.992613	0.937879	1.05054
417	BDH2	ebi-a-GCST90086053	Cardiovascular disease || id:ebi-a-GCST90086053	exposure	Weighted median	60	-0.00724099	0.0213114	0.734029	-0.0490113	0.0345293	0.992785	0.95217	1.03513
418	BDH2	ebi-a-GCST90086053	Cardiovascular disease || id:ebi-a-GCST90086053	exposure	Inverse variance weighted	60	-0.00128443	0.0144755	0.929295	-0.0296564	0.0270876	0.998716	0.970779	1.02746
419	BDH2	ebi-a-GCST90086053	Cardiovascular disease || id:ebi-a-GCST90086053	exposure	Simple mode	60	-0.00865832	0.0397272	0.828224	-0.0865235	0.0692069	0.991379	0.917114	1.07166
420	BDH2	ebi-a-GCST90086053	Cardiovascular disease || id:ebi-a-GCST90086053	exposure	Weighted mode	60	-0.0129211	0.0216139	0.55225	-0.0552844	0.0294421	0.987162	0.946216	1.02988
421	CARM1	ebi-a-GCST90086053	Cardiovascular disease || id:ebi-a-GCST90086053	exposure	MR Egger	10	-0.0112778	0.216515	0.959736	-0.435647	0.413092	0.988786	0.646846	1.51148
422	CARM1	ebi-a-GCST90086053	Cardiovascular disease || id:ebi-a-GCST90086053	exposure	Weighted median	10	-0.0328836	0.075998	0.665239	-0.18184	0.116072	0.967651	0.833735	1.12308
423	CARM1	ebi-a-GCST90086053	Cardiovascular disease || id:ebi-a-GCST90086053	exposure	Inverse variance weighted	10	0.00159607	0.0603399	0.978897	-0.11667	0.119862	1.0016	0.889879	1.12734
424	CARM1	ebi-a-GCST90086053	Cardiovascular disease || id:ebi-a-GCST90086053	exposure	Simple mode	10	-0.103576	0.119792	0.409692	-0.338367	0.131215	0.901607	0.712933	1.14021
425	CARM1	ebi-a-GCST90086053	Cardiovascular disease || id:ebi-a-GCST90086053	exposure	Weighted mode	10	-0.0768913	0.103324	0.475751	-0.279407	0.125624	0.925991	0.756232	1.13386
426	CAV1	ebi-a-GCST90086053	Cardiovascular disease || id:ebi-a-GCST90086053	exposure	MR Egger	6	1.34776	1.22911	0.33443	-1.0613	3.75683	3.84881	0.346005	42.8123
427	CAV1	ebi-a-GCST90086053	Cardiovascular disease || id:ebi-a-GCST90086053	exposure	Weighted median	6	-0.0735596	0.360984	0.838529	-0.781087	0.633968	0.929081	0.457908	1.88508
428	CAV1	ebi-a-GCST90086053	Cardiovascular disease || id:ebi-a-GCST90086053	exposure	Inverse variance weighted	6	-0.025844	0.298277	0.930954	-0.610468	0.55878	0.974487	0.543097	1.74854
429	CAV1	ebi-a-GCST90086053	Cardiovascular disease || id:ebi-a-GCST90086053	exposure	Simple mode	6	-0.632167	0.585018	0.32922	-1.7788	0.514467	0.531439	0.16884	1.67275
430	CAV1	ebi-a-GCST90086053	Cardiovascular disease || id:ebi-a-GCST90086053	exposure	Weighted mode	6	0.623023	0.360923	0.144901	-0.084386	1.33043	1.86456	0.919076	3.78268
431	CBR1	ebi-a-GCST90086053	Cardiovascular disease || id:ebi-a-GCST90086053	exposure	MR Egger	46	-0.0460762	0.0364195	0.212475	-0.117458	0.0253059	0.954969	0.889178	1.02563
432	CBR1	ebi-a-GCST90086053	Cardiovascular disease || id:ebi-a-GCST90086053	exposure	Weighted median	46	-0.0291024	0.0363059	0.422791	-0.100262	0.0420571	0.971317	0.9046	1.04295
433	CBR1	ebi-a-GCST90086053	Cardiovascular disease || id:ebi-a-GCST90086053	exposure	Inverse variance weighted	46	-0.0231968	0.0244906	0.343551	-0.0711985	0.0248048	0.97707	0.931277	1.02511
434	CBR1	ebi-a-GCST90086053	Cardiovascular disease || id:ebi-a-GCST90086053	exposure	Simple mode	46	0.031776	0.0708537	0.655963	-0.107097	0.170649	1.03229	0.898438	1.18607
435	CBR1	ebi-a-GCST90086053	Cardiovascular disease || id:ebi-a-GCST90086053	exposure	Weighted mode	46	-0.029325	0.0304715	0.341005	-0.0890491	0.0303992	0.971101	0.914801	1.03087
436	CBR4	ebi-a-GCST90086053	Cardiovascular disease || id:ebi-a-GCST90086053	exposure	MR Egger	24	0.0344941	0.0393744	0.390466	-0.0426797	0.111668	1.0351	0.958218	1.11814
437	CBR4	ebi-a-GCST90086053	Cardiovascular disease || id:ebi-a-GCST90086053	exposure	Weighted median	24	-0.00445886	0.0393342	0.909746	-0.081554	0.0726362	0.995551	0.921683	1.07534
438	CBR4	ebi-a-GCST90086053	Cardiovascular disease || id:ebi-a-GCST90086053	exposure	Inverse variance weighted	24	-0.0278221	0.0260032	0.284641	-0.0787883	0.0231441	0.972561	0.924236	1.02341
439	CBR4	ebi-a-GCST90086053	Cardiovascular disease || id:ebi-a-GCST90086053	exposure	Simple mode	24	-0.0463	0.0619294	0.462262	-0.167682	0.0750816	0.954755	0.845623	1.07797
440	CBR4	ebi-a-GCST90086053	Cardiovascular disease || id:ebi-a-GCST90086053	exposure	Weighted mode	24	-0.000795149	0.0367287	0.982914	-0.0727834	0.0711931	0.999205	0.929802	1.07379
441	CCNC	ebi-a-GCST90086053	Cardiovascular disease || id:ebi-a-GCST90086053	exposure	MR Egger	13	-0.142927	0.266371	0.602248	-0.665015	0.379161	0.866818	0.514266	1.46106
442	CCNC	ebi-a-GCST90086053	Cardiovascular disease || id:ebi-a-GCST90086053	exposure	Weighted median	13	0.00672504	0.121108	0.955717	-0.230646	0.244096	1.00675	0.794021	1.27647
443	CCNC	ebi-a-GCST90086053	Cardiovascular disease || id:ebi-a-GCST90086053	exposure	Inverse variance weighted	13	0.060215	0.0919135	0.512386	-0.119935	0.240365	1.06206	0.886978	1.27171
444	CCNC	ebi-a-GCST90086053	Cardiovascular disease || id:ebi-a-GCST90086053	exposure	Simple mode	13	-0.0183299	0.177669	0.919533	-0.366562	0.329902	0.981837	0.693113	1.39083
445	CCNC	ebi-a-GCST90086053	Cardiovascular disease || id:ebi-a-GCST90086053	exposure	Weighted mode	13	-0.0420168	0.184489	0.823678	-0.403616	0.319582	0.958854	0.667901	1.37655
446	CD36	ebi-a-GCST90086053	Cardiovascular disease || id:ebi-a-GCST90086053	exposure	MR Egger	106	-0.000105843	0.0245456	0.996568	-0.0482153	0.0480036	0.999894	0.952929	1.04917
447	CD36	ebi-a-GCST90086053	Cardiovascular disease || id:ebi-a-GCST90086053	exposure	Weighted median	106	-0.0353227	0.0238183	0.138072	-0.0820066	0.0113611	0.965294	0.921266	1.01143
448	CD36	ebi-a-GCST90086053	Cardiovascular disease || id:ebi-a-GCST90086053	exposure	Inverse variance weighted	106	-0.0456764	0.0146493	0.00182095	-0.0743891	-0.0169636	0.955351	0.92831	0.983179
449	CD36	ebi-a-GCST90086053	Cardiovascular disease || id:ebi-a-GCST90086053	exposure	Simple mode	106	-0.0484714	0.0439363	0.272454	-0.134587	0.0376438	0.952685	0.874077	1.03836
450	CD36	ebi-a-GCST90086053	Cardiovascular disease || id:ebi-a-GCST90086053	exposure	Weighted mode	106	-0.0308995	0.0244236	0.208619	-0.0787698	0.0169708	0.969573	0.924253	1.01712
451	CDIPT	ebi-a-GCST90086053	Cardiovascular disease || id:ebi-a-GCST90086053	exposure	Inverse variance weighted	2	-0.266152	0.232701	0.252727	-0.722245	0.189942	0.766323	0.485661	1.20918
452	CDK19	ebi-a-GCST90086053	Cardiovascular disease || id:ebi-a-GCST90086053	exposure	MR Egger	29	0.127091	0.123099	0.31103	-0.114183	0.368365	1.13552	0.892095	1.44537
453	CDK19	ebi-a-GCST90086053	Cardiovascular disease || id:ebi-a-GCST90086053	exposure	Weighted median	29	0.0407606	0.0729572	0.576372	-0.102236	0.183757	1.0416	0.902817	1.20172
454	CDK19	ebi-a-GCST90086053	Cardiovascular disease || id:ebi-a-GCST90086053	exposure	Inverse variance weighted	29	-0.0326613	0.0516396	0.527069	-0.133875	0.0685522	0.967866	0.874699	1.07096
455	CDK19	ebi-a-GCST90086053	Cardiovascular disease || id:ebi-a-GCST90086053	exposure	Simple mode	29	-0.000136039	0.135772	0.999208	-0.266249	0.265976	0.999864	0.766249	1.3047
456	CDK19	ebi-a-GCST90086053	Cardiovascular disease || id:ebi-a-GCST90086053	exposure	Weighted mode	29	0.0417791	0.0962921	0.667702	-0.146954	0.230512	1.04266	0.863334	1.25924
457	CDK8	ebi-a-GCST90086053	Cardiovascular disease || id:ebi-a-GCST90086053	exposure	MR Egger	6	-0.194157	0.184678	0.352425	-0.556126	0.167811	0.823528	0.573426	1.18271
458	CDK8	ebi-a-GCST90086053	Cardiovascular disease || id:ebi-a-GCST90086053	exposure	Weighted median	6	-0.160095	0.137959	0.245863	-0.430495	0.110304	0.852063	0.650187	1.11662
459	CDK8	ebi-a-GCST90086053	Cardiovascular disease || id:ebi-a-GCST90086053	exposure	Inverse variance weighted	6	-0.166557	0.114929	0.147279	-0.391818	0.0587046	0.846575	0.675827	1.06046
460	CDK8	ebi-a-GCST90086053	Cardiovascular disease || id:ebi-a-GCST90086053	exposure	Simple mode	6	-0.148036	0.189778	0.470657	-0.52	0.223928	0.8624	0.59452	1.25098
461	CDK8	ebi-a-GCST90086053	Cardiovascular disease || id:ebi-a-GCST90086053	exposure	Weighted mode	6	-0.14123	0.155949	0.40666	-0.44689	0.16443	0.86829	0.639614	1.17872
462	CDS1	ebi-a-GCST90086053	Cardiovascular disease || id:ebi-a-GCST90086053	exposure	MR Egger	3	0.562605	2.42219	0.854708	-4.18489	5.3101	1.75524	0.0152238	202.371
463	CDS1	ebi-a-GCST90086053	Cardiovascular disease || id:ebi-a-GCST90086053	exposure	Weighted median	3	0.390195	0.229171	0.0886355	-0.0589794	0.83937	1.47727	0.942726	2.31491
464	CDS1	ebi-a-GCST90086053	Cardiovascular disease || id:ebi-a-GCST90086053	exposure	Inverse variance weighted	3	0.297921	0.195354	0.127252	-0.0849737	0.680815	1.34706	0.918536	1.97549
465	CDS1	ebi-a-GCST90086053	Cardiovascular disease || id:ebi-a-GCST90086053	exposure	Simple mode	3	0.470326	0.302575	0.260323	-0.12272	1.06337	1.60052	0.884511	2.89612
466	CDS1	ebi-a-GCST90086053	Cardiovascular disease || id:ebi-a-GCST90086053	exposure	Weighted mode	3	0.454889	0.286763	0.253568	-0.107166	1.01694	1.576	0.898376	2.76473
467	CDS2	ebi-a-GCST90086053	Cardiovascular disease || id:ebi-a-GCST90086053	exposure	MR Egger	35	-0.0541776	0.0310956	0.0907714	-0.115125	0.00676974	0.947264	0.891255	1.00679
468	CDS2	ebi-a-GCST90086053	Cardiovascular disease || id:ebi-a-GCST90086053	exposure	Weighted median	35	0.0115804	0.0223207	0.603888	-0.0321683	0.055329	1.01165	0.968344	1.05689
469	CDS2	ebi-a-GCST90086053	Cardiovascular disease || id:ebi-a-GCST90086053	exposure	Inverse variance weighted	35	0.00644048	0.0171156	0.706699	-0.0271061	0.0399871	1.00646	0.973258	1.0408
470	CDS2	ebi-a-GCST90086053	Cardiovascular disease || id:ebi-a-GCST90086053	exposure	Simple mode	35	0.00536156	0.0328846	0.871451	-0.0590923	0.0698154	1.00538	0.94262	1.07231
471	CDS2	ebi-a-GCST90086053	Cardiovascular disease || id:ebi-a-GCST90086053	exposure	Weighted mode	35	0.00536156	0.0224651	0.812801	-0.03867	0.0493931	1.00538	0.962068	1.05063
472	CEPT1	ebi-a-GCST90086053	Cardiovascular disease || id:ebi-a-GCST90086053	exposure	MR Egger	38	-0.00563447	0.0856051	0.947886	-0.17342	0.162152	0.994381	0.840784	1.17604
473	CEPT1	ebi-a-GCST90086053	Cardiovascular disease || id:ebi-a-GCST90086053	exposure	Weighted median	38	-0.0788962	0.0657735	0.230329	-0.207812	0.0500199	0.924136	0.81236	1.05129
474	CEPT1	ebi-a-GCST90086053	Cardiovascular disease || id:ebi-a-GCST90086053	exposure	Inverse variance weighted	38	-0.0114759	0.0445538	0.796736	-0.0988014	0.0758496	0.98859	0.905923	1.0788
475	CEPT1	ebi-a-GCST90086053	Cardiovascular disease || id:ebi-a-GCST90086053	exposure	Simple mode	38	0.107725	0.123554	0.388895	-0.134442	0.349891	1.11374	0.874204	1.41891
476	CEPT1	ebi-a-GCST90086053	Cardiovascular disease || id:ebi-a-GCST90086053	exposure	Weighted mode	38	-0.112848	0.0757949	0.145	-0.261406	0.0357103	0.893287	0.769968	1.03636
477	CERK	ebi-a-GCST90086053	Cardiovascular disease || id:ebi-a-GCST90086053	exposure	MR Egger	49	0.147258	0.0612274	0.0201584	0.0272522	0.267263	1.15865	1.02763	1.30638
478	CERK	ebi-a-GCST90086053	Cardiovascular disease || id:ebi-a-GCST90086053	exposure	Weighted median	49	0.0910793	0.0441778	0.0392407	0.00449083	0.177668	1.09536	1.0045	1.19443
479	CERK	ebi-a-GCST90086053	Cardiovascular disease || id:ebi-a-GCST90086053	exposure	Inverse variance weighted	49	0.0730736	0.0300377	0.0149853	0.0141998	0.131947	1.07581	1.0143	1.14105
480	CERK	ebi-a-GCST90086053	Cardiovascular disease || id:ebi-a-GCST90086053	exposure	Simple mode	49	0.138823	0.0757279	0.0729817	-0.00960405	0.287249	1.14892	0.990442	1.33276
481	CERK	ebi-a-GCST90086053	Cardiovascular disease || id:ebi-a-GCST90086053	exposure	Weighted mode	49	0.094818	0.0492515	0.0601434	-0.00171495	0.191351	1.09946	0.998287	1.21088
482	CERS2	ebi-a-GCST90086053	Cardiovascular disease || id:ebi-a-GCST90086053	exposure	MR Egger	18	-0.0873462	0.207775	0.679793	-0.494585	0.319892	0.91636	0.609824	1.37698
483	CERS2	ebi-a-GCST90086053	Cardiovascular disease || id:ebi-a-GCST90086053	exposure	Weighted median	18	-0.180623	0.0820159	0.0276447	-0.341374	-0.0198718	0.83475	0.710793	0.980324
484	CERS2	ebi-a-GCST90086053	Cardiovascular disease || id:ebi-a-GCST90086053	exposure	Inverse variance weighted	18	-0.149513	0.0757582	0.0484327	-0.297999	-0.00102665	0.861127	0.742302	0.998974
485	CERS2	ebi-a-GCST90086053	Cardiovascular disease || id:ebi-a-GCST90086053	exposure	Simple mode	18	-0.100766	0.154433	0.522813	-0.403454	0.201923	0.904145	0.668008	1.22375
486	CERS2	ebi-a-GCST90086053	Cardiovascular disease || id:ebi-a-GCST90086053	exposure	Weighted mode	18	-0.148934	0.108307	0.186951	-0.361217	0.0633482	0.861626	0.696828	1.0654
487	CERS3	ebi-a-GCST90086053	Cardiovascular disease || id:ebi-a-GCST90086053	exposure	MR Egger	28	-0.0559216	0.0788306	0.484396	-0.21043	0.0985863	0.945613	0.810236	1.10361
488	CERS3	ebi-a-GCST90086053	Cardiovascular disease || id:ebi-a-GCST90086053	exposure	Weighted median	28	-0.0118171	0.0620458	0.84895	-0.133427	0.109793	0.988252	0.875091	1.11605
489	CERS3	ebi-a-GCST90086053	Cardiovascular disease || id:ebi-a-GCST90086053	exposure	Inverse variance weighted	28	0.0215295	0.0404542	0.594591	-0.0577607	0.10082	1.02176	0.943876	1.10608
490	CERS3	ebi-a-GCST90086053	Cardiovascular disease || id:ebi-a-GCST90086053	exposure	Simple mode	28	0.086117	0.0974761	0.384783	-0.104936	0.27717	1.08993	0.900382	1.31939
491	CERS3	ebi-a-GCST90086053	Cardiovascular disease || id:ebi-a-GCST90086053	exposure	Weighted mode	28	-0.0184869	0.0679849	0.787747	-0.151737	0.114764	0.981683	0.859214	1.12161
492	CERS4	ebi-a-GCST90086053	Cardiovascular disease || id:ebi-a-GCST90086053	exposure	MR Egger	71	-0.0702115	0.0406591	0.0886719	-0.149903	0.00948025	0.932197	0.860791	1.00953
493	CERS4	ebi-a-GCST90086053	Cardiovascular disease || id:ebi-a-GCST90086053	exposure	Weighted median	71	-0.0485619	0.0307605	0.114403	-0.108852	0.0117287	0.952598	0.896863	1.0118
494	CERS4	ebi-a-GCST90086053	Cardiovascular disease || id:ebi-a-GCST90086053	exposure	Inverse variance weighted	71	-0.0339644	0.0203142	0.0945337	-0.0737802	0.00585145	0.966606	0.928876	1.00587
495	CERS4	ebi-a-GCST90086053	Cardiovascular disease || id:ebi-a-GCST90086053	exposure	Simple mode	71	-0.0568422	0.0500037	0.259516	-0.154849	0.0411651	0.944743	0.856544	1.04202
496	CERS4	ebi-a-GCST90086053	Cardiovascular disease || id:ebi-a-GCST90086053	exposure	Weighted mode	71	-0.0568422	0.0332199	0.0914936	-0.121953	0.00826892	0.944743	0.88519	1.0083
497	CERS5	ebi-a-GCST90086053	Cardiovascular disease || id:ebi-a-GCST90086053	exposure	MR Egger	88	-0.00688106	0.0208227	0.741857	-0.0476936	0.0339315	0.993143	0.953426	1.03451
498	CERS5	ebi-a-GCST90086053	Cardiovascular disease || id:ebi-a-GCST90086053	exposure	Weighted median	88	-0.0138805	0.0165115	0.400541	-0.0462429	0.018482	0.986215	0.95481	1.01865
499	CERS5	ebi-a-GCST90086053	Cardiovascular disease || id:ebi-a-GCST90086053	exposure	Inverse variance weighted	88	-0.0119014	0.0108979	0.274796	-0.0332613	0.00945844	0.988169	0.967286	1.0095
500	CERS5	ebi-a-GCST90086053	Cardiovascular disease || id:ebi-a-GCST90086053	exposure	Simple mode	88	-0.0175675	0.0265802	0.510407	-0.0696648	0.0345297	0.982586	0.932706	1.03513
501	CERS5	ebi-a-GCST90086053	Cardiovascular disease || id:ebi-a-GCST90086053	exposure	Weighted mode	88	-0.00965182	0.0184239	0.601697	-0.0457626	0.026459	0.990395	0.955269	1.02681
502	CERS6	ebi-a-GCST90086053	Cardiovascular disease || id:ebi-a-GCST90086053	exposure	MR Egger	40	0.101996	0.0999175	0.313802	-0.0938421	0.297834	1.10738	0.910427	1.34694
503	CERS6	ebi-a-GCST90086053	Cardiovascular disease || id:ebi-a-GCST90086053	exposure	Weighted median	40	-0.030853	0.06068	0.611135	-0.149786	0.0880798	0.969618	0.860892	1.09208
504	CERS6	ebi-a-GCST90086053	Cardiovascular disease || id:ebi-a-GCST90086053	exposure	Inverse variance weighted	40	0.00780628	0.0436168	0.857958	-0.0776827	0.0932952	1.00784	0.925258	1.09779
505	CERS6	ebi-a-GCST90086053	Cardiovascular disease || id:ebi-a-GCST90086053	exposure	Simple mode	40	-0.0511517	0.0948198	0.592635	-0.236999	0.134695	0.950134	0.788992	1.14419
506	CERS6	ebi-a-GCST90086053	Cardiovascular disease || id:ebi-a-GCST90086053	exposure	Weighted mode	40	-0.0550544	0.0842157	0.517122	-0.220117	0.110008	0.946434	0.802425	1.11629
507	CETP	ebi-a-GCST90086053	Cardiovascular disease || id:ebi-a-GCST90086053	exposure	MR Egger	21	0.107221	0.139343	0.45107	-0.16589	0.380332	1.11318	0.847139	1.46277
508	CETP	ebi-a-GCST90086053	Cardiovascular disease || id:ebi-a-GCST90086053	exposure	Weighted median	21	0.0730631	0.0796587	0.359037	-0.083068	0.229194	1.0758	0.920289	1.25759
509	CETP	ebi-a-GCST90086053	Cardiovascular disease || id:ebi-a-GCST90086053	exposure	Inverse variance weighted	21	0.109392	0.0579003	0.0588499	-0.0040928	0.222877	1.1156	0.995916	1.24967
510	CETP	ebi-a-GCST90086053	Cardiovascular disease || id:ebi-a-GCST90086053	exposure	Simple mode	21	0.115702	0.117236	0.335477	-0.114082	0.345485	1.12266	0.892185	1.41267
511	CETP	ebi-a-GCST90086053	Cardiovascular disease || id:ebi-a-GCST90086053	exposure	Weighted mode	21	0.0947932	0.090931	0.30963	-0.0834317	0.273018	1.09943	0.919954	1.31392
512	CHD9	ebi-a-GCST90086053	Cardiovascular disease || id:ebi-a-GCST90086053	exposure	MR Egger	10	0.331738	0.610048	0.601408	-0.863956	1.52743	1.39339	0.421491	4.60633
513	CHD9	ebi-a-GCST90086053	Cardiovascular disease || id:ebi-a-GCST90086053	exposure	Weighted median	10	-0.114408	0.159246	0.47249	-0.42653	0.197715	0.891894	0.65277	1.21861
514	CHD9	ebi-a-GCST90086053	Cardiovascular disease || id:ebi-a-GCST90086053	exposure	Inverse variance weighted	10	-0.0421738	0.165157	0.798448	-0.365881	0.281534	0.958703	0.693585	1.32516
515	CHD9	ebi-a-GCST90086053	Cardiovascular disease || id:ebi-a-GCST90086053	exposure	Simple mode	10	-0.352991	0.268384	0.220948	-0.879023	0.173042	0.702584	0.415188	1.18892
516	CHD9	ebi-a-GCST90086053	Cardiovascular disease || id:ebi-a-GCST90086053	exposure	Weighted mode	10	-0.104641	0.211324	0.632345	-0.518836	0.309554	0.900648	0.595213	1.36282
517	CHPT1	ebi-a-GCST90086053	Cardiovascular disease || id:ebi-a-GCST90086053	exposure	MR Egger	108	-0.0657473	0.0230878	0.00528959	-0.110999	-0.0204953	0.936367	0.894939	0.979713
518	CHPT1	ebi-a-GCST90086053	Cardiovascular disease || id:ebi-a-GCST90086053	exposure	Weighted median	108	-0.0554205	0.0184814	0.00271121	-0.0916441	-0.0191969	0.946087	0.91243	0.980986
519	CHPT1	ebi-a-GCST90086053	Cardiovascular disease || id:ebi-a-GCST90086053	exposure	Inverse variance weighted	108	-0.0473095	0.0130317	0.00028304	-0.0728516	-0.0217674	0.953792	0.929739	0.978468
520	CHPT1	ebi-a-GCST90086053	Cardiovascular disease || id:ebi-a-GCST90086053	exposure	Simple mode	108	-0.0680601	0.0318828	0.0350688	-0.13055	-0.00556976	0.934204	0.877612	0.994446
521	CHPT1	ebi-a-GCST90086053	Cardiovascular disease || id:ebi-a-GCST90086053	exposure	Weighted mode	108	-0.0588631	0.019985	0.00395839	-0.0980336	-0.0196925	0.942836	0.906618	0.9805
522	CLOCK	ebi-a-GCST90086053	Cardiovascular disease || id:ebi-a-GCST90086053	exposure	MR Egger	18	-0.0779106	0.159169	0.631142	-0.389881	0.23406	0.925047	0.677137	1.26372
523	CLOCK	ebi-a-GCST90086053	Cardiovascular disease || id:ebi-a-GCST90086053	exposure	Weighted median	18	0.0588306	0.0681657	0.388108	-0.0747741	0.192435	1.0606	0.927953	1.2122
524	CLOCK	ebi-a-GCST90086053	Cardiovascular disease || id:ebi-a-GCST90086053	exposure	Inverse variance weighted	18	0.0615341	0.0501294	0.219632	-0.0367195	0.159788	1.06347	0.963947	1.17326
525	CLOCK	ebi-a-GCST90086053	Cardiovascular disease || id:ebi-a-GCST90086053	exposure	Simple mode	18	0.172598	0.107104	0.125481	-0.0373261	0.382523	1.18839	0.963362	1.46598
526	CLOCK	ebi-a-GCST90086053	Cardiovascular disease || id:ebi-a-GCST90086053	exposure	Weighted mode	18	0.0710906	0.0841164	0.409767	-0.0937775	0.235959	1.07368	0.910485	1.26612
527	CPNE1	ebi-a-GCST90086053	Cardiovascular disease || id:ebi-a-GCST90086053	exposure	MR Egger	81	-0.0138966	0.0147999	0.35061	-0.0429043	0.0151112	0.9862	0.958003	1.01523
528	CPNE1	ebi-a-GCST90086053	Cardiovascular disease || id:ebi-a-GCST90086053	exposure	Weighted median	81	-0.0303699	0.0145219	0.0365002	-0.0588329	-0.00190689	0.970087	0.942864	0.998095
529	CPNE1	ebi-a-GCST90086053	Cardiovascular disease || id:ebi-a-GCST90086053	exposure	Inverse variance weighted	81	-0.0433028	0.0102489	2.38795e-05	-0.0633906	-0.0232151	0.957621	0.938577	0.977052
530	CPNE1	ebi-a-GCST90086053	Cardiovascular disease || id:ebi-a-GCST90086053	exposure	Simple mode	81	-0.0540824	0.0256976	0.0384675	-0.10445	-0.00371523	0.947354	0.90082	0.996292
531	CPNE1	ebi-a-GCST90086053	Cardiovascular disease || id:ebi-a-GCST90086053	exposure	Weighted mode	81	-0.0289366	0.0127604	0.0260449	-0.0539469	-0.00392631	0.971478	0.947482	0.996081
532	CPNE3	ebi-a-GCST90086053	Cardiovascular disease || id:ebi-a-GCST90086053	exposure	MR Egger	51	-0.0346829	0.0726811	0.635346	-0.177138	0.107772	0.965912	0.837664	1.11379
533	CPNE3	ebi-a-GCST90086053	Cardiovascular disease || id:ebi-a-GCST90086053	exposure	Weighted median	51	-0.0447329	0.0483329	0.354698	-0.139465	0.0499997	0.956253	0.869823	1.05127
534	CPNE3	ebi-a-GCST90086053	Cardiovascular disease || id:ebi-a-GCST90086053	exposure	Inverse variance weighted	51	-0.0758514	0.0342284	0.0266891	-0.142939	-0.00876369	0.926954	0.866807	0.991275
535	CPNE3	ebi-a-GCST90086053	Cardiovascular disease || id:ebi-a-GCST90086053	exposure	Simple mode	51	-0.102084	0.0811949	0.214498	-0.261226	0.0570582	0.902954	0.770107	1.05872
536	CPNE3	ebi-a-GCST90086053	Cardiovascular disease || id:ebi-a-GCST90086053	exposure	Weighted mode	51	-0.0224749	0.0637361	0.725852	-0.147398	0.102448	0.977776	0.862951	1.10788
537	CPNE7	ebi-a-GCST90086053	Cardiovascular disease || id:ebi-a-GCST90086053	exposure	MR Egger	20	-0.0760946	0.168723	0.657372	-0.406791	0.254602	0.926729	0.665783	1.28995
538	CPNE7	ebi-a-GCST90086053	Cardiovascular disease || id:ebi-a-GCST90086053	exposure	Weighted median	20	0.109353	0.104622	0.295919	-0.0957053	0.314411	1.11556	0.908732	1.36945
539	CPNE7	ebi-a-GCST90086053	Cardiovascular disease || id:ebi-a-GCST90086053	exposure	Inverse variance weighted	20	0.131428	0.0774842	0.0898485	-0.0204405	0.283297	1.14046	0.979767	1.3275
540	CPNE7	ebi-a-GCST90086053	Cardiovascular disease || id:ebi-a-GCST90086053	exposure	Simple mode	20	0.0917697	0.161042	0.575457	-0.223873	0.407412	1.09611	0.799417	1.50292
541	CPNE7	ebi-a-GCST90086053	Cardiovascular disease || id:ebi-a-GCST90086053	exposure	Weighted mode	20	0.0862606	0.120301	0.482073	-0.14953	0.322051	1.09009	0.861113	1.37996
542	CPT1A	ebi-a-GCST90086053	Cardiovascular disease || id:ebi-a-GCST90086053	exposure	MR Egger	41	-0.115192	0.0515603	0.0312789	-0.216251	-0.0141342	0.891195	0.805533	0.985965
543	CPT1A	ebi-a-GCST90086053	Cardiovascular disease || id:ebi-a-GCST90086053	exposure	Weighted median	41	-0.0455466	0.0398946	0.253589	-0.12374	0.0326468	0.955475	0.88361	1.03319
544	CPT1A	ebi-a-GCST90086053	Cardiovascular disease || id:ebi-a-GCST90086053	exposure	Inverse variance weighted	41	-0.0105226	0.0301816	0.727358	-0.0696784	0.0486333	0.989533	0.932694	1.04984
545	CPT1A	ebi-a-GCST90086053	Cardiovascular disease || id:ebi-a-GCST90086053	exposure	Simple mode	41	-0.0275847	0.0660225	0.678323	-0.156989	0.101819	0.972792	0.854714	1.10718
546	CPT1A	ebi-a-GCST90086053	Cardiovascular disease || id:ebi-a-GCST90086053	exposure	Weighted mode	41	-0.0426461	0.0440645	0.338954	-0.129013	0.0437203	0.95825	0.878963	1.04469
547	CPT1B	ebi-a-GCST90086053	Cardiovascular disease || id:ebi-a-GCST90086053	exposure	MR Egger	4	0.104536	0.125908	0.49372	-0.142244	0.351315	1.1102	0.86741	1.42094
548	CPT1B	ebi-a-GCST90086053	Cardiovascular disease || id:ebi-a-GCST90086053	exposure	Weighted median	4	0.116418	0.0781218	0.136168	-0.0367007	0.269537	1.12347	0.963965	1.30936
549	CPT1B	ebi-a-GCST90086053	Cardiovascular disease || id:ebi-a-GCST90086053	exposure	Inverse variance weighted	4	0.116529	0.0696536	0.0943307	-0.0199918	0.25305	1.12359	0.980207	1.28795
550	CPT1B	ebi-a-GCST90086053	Cardiovascular disease || id:ebi-a-GCST90086053	exposure	Simple mode	4	0.110884	0.101378	0.354017	-0.0878167	0.309585	1.11727	0.915929	1.36286
551	CPT1B	ebi-a-GCST90086053	Cardiovascular disease || id:ebi-a-GCST90086053	exposure	Weighted mode	4	0.116823	0.0882804	0.277543	-0.0562063	0.289853	1.12392	0.945344	1.33623
552	CPT2	ebi-a-GCST90086053	Cardiovascular disease || id:ebi-a-GCST90086053	exposure	MR Egger	24	0.103331	0.119687	0.397262	-0.131255	0.337918	1.10886	0.876994	1.40202
553	CPT2	ebi-a-GCST90086053	Cardiovascular disease || id:ebi-a-GCST90086053	exposure	Weighted median	24	0.0509433	0.0620169	0.411395	-0.0706099	0.172496	1.05226	0.931825	1.18827
554	CPT2	ebi-a-GCST90086053	Cardiovascular disease || id:ebi-a-GCST90086053	exposure	Inverse variance weighted	24	0.0708065	0.0519674	0.173034	-0.0310496	0.172663	1.07337	0.969428	1.18846
555	CPT2	ebi-a-GCST90086053	Cardiovascular disease || id:ebi-a-GCST90086053	exposure	Simple mode	24	0.0614557	0.0927619	0.514229	-0.120358	0.243269	1.06338	0.886603	1.27541
556	CPT2	ebi-a-GCST90086053	Cardiovascular disease || id:ebi-a-GCST90086053	exposure	Weighted mode	24	0.0427929	0.0632372	0.505343	-0.081152	0.166738	1.04372	0.922054	1.18144
557	CRAT	ebi-a-GCST90086053	Cardiovascular disease || id:ebi-a-GCST90086053	exposure	MR Egger	52	0.0507846	0.0379387	0.186758	-0.0235753	0.125145	1.0521	0.9767	1.13331
558	CRAT	ebi-a-GCST90086053	Cardiovascular disease || id:ebi-a-GCST90086053	exposure	Weighted median	52	0.0116537	0.0296168	0.693964	-0.0463953	0.0697027	1.01172	0.954665	1.07219
559	CRAT	ebi-a-GCST90086053	Cardiovascular disease || id:ebi-a-GCST90086053	exposure	Inverse variance weighted	52	-0.000697494	0.020981	0.97348	-0.0418202	0.0404252	0.999303	0.959042	1.04125
560	CRAT	ebi-a-GCST90086053	Cardiovascular disease || id:ebi-a-GCST90086053	exposure	Simple mode	52	0.0117187	0.0464061	0.801649	-0.0792371	0.102675	1.01179	0.923821	1.10813
561	CRAT	ebi-a-GCST90086053	Cardiovascular disease || id:ebi-a-GCST90086053	exposure	Weighted mode	52	0.0206276	0.029191	0.483004	-0.0365867	0.0778419	1.02084	0.964075	1.08095
562	CRLS1	ebi-a-GCST90086053	Cardiovascular disease || id:ebi-a-GCST90086053	exposure	MR Egger	54	0.117758	0.0624455	0.064917	-0.00463512	0.240151	1.12497	0.995376	1.27144
563	CRLS1	ebi-a-GCST90086053	Cardiovascular disease || id:ebi-a-GCST90086053	exposure	Weighted median	54	0.0818738	0.0412073	0.0469364	0.00110738	0.16264	1.08532	1.00111	1.17661
564	CRLS1	ebi-a-GCST90086053	Cardiovascular disease || id:ebi-a-GCST90086053	exposure	Inverse variance weighted	54	0.0507249	0.0277545	0.0676052	-0.00367387	0.105124	1.05203	0.996333	1.11085
565	CRLS1	ebi-a-GCST90086053	Cardiovascular disease || id:ebi-a-GCST90086053	exposure	Simple mode	54	0.101461	0.063601	0.116597	-0.0231969	0.226119	1.10679	0.97707	1.25372
566	CRLS1	ebi-a-GCST90086053	Cardiovascular disease || id:ebi-a-GCST90086053	exposure	Weighted mode	54	0.0668994	0.0486017	0.17446	-0.0283599	0.162159	1.06919	0.972038	1.17605
567	CROT	ebi-a-GCST90086053	Cardiovascular disease || id:ebi-a-GCST90086053	exposure	MR Egger	36	-0.0866236	0.0567945	0.136456	-0.197941	0.0246937	0.917022	0.820418	1.025
568	CROT	ebi-a-GCST90086053	Cardiovascular disease || id:ebi-a-GCST90086053	exposure	Weighted median	36	-0.0935773	0.0534628	0.0800622	-0.198364	0.0112098	0.910668	0.820071	1.01127
569	CROT	ebi-a-GCST90086053	Cardiovascular disease || id:ebi-a-GCST90086053	exposure	Inverse variance weighted	36	-0.0977495	0.0348159	0.00499111	-0.165989	-0.0295102	0.906876	0.847056	0.970921
570	CROT	ebi-a-GCST90086053	Cardiovascular disease || id:ebi-a-GCST90086053	exposure	Simple mode	36	-0.212857	0.089844	0.0234745	-0.388952	-0.0367633	0.808271	0.677767	0.963904
571	CROT	ebi-a-GCST90086053	Cardiovascular disease || id:ebi-a-GCST90086053	exposure	Weighted mode	36	-0.153848	0.0707287	0.0364587	-0.292476	-0.0152195	0.857403	0.746413	0.984896
572	CSNK2A2	ebi-a-GCST90086053	Cardiovascular disease || id:ebi-a-GCST90086053	exposure	MR Egger	15	-0.126948	0.221717	0.576705	-0.561514	0.307617	0.880779	0.570345	1.36018
573	CSNK2A2	ebi-a-GCST90086053	Cardiovascular disease || id:ebi-a-GCST90086053	exposure	Weighted median	15	-0.14046	0.118593	0.236261	-0.372903	0.091983	0.868958	0.688732	1.09635
574	CSNK2A2	ebi-a-GCST90086053	Cardiovascular disease || id:ebi-a-GCST90086053	exposure	Inverse variance weighted	15	-0.138738	0.0883534	0.116354	-0.311911	0.0344345	0.870456	0.732047	1.03503
575	CSNK2A2	ebi-a-GCST90086053	Cardiovascular disease || id:ebi-a-GCST90086053	exposure	Simple mode	15	-0.0717151	0.180869	0.697712	-0.426218	0.282788	0.930796	0.652974	1.32682
576	CSNK2A2	ebi-a-GCST90086053	Cardiovascular disease || id:ebi-a-GCST90086053	exposure	Weighted mode	15	-0.146266	0.150441	0.347427	-0.44113	0.148599	0.863928	0.643309	1.16021
577	CSNK2B	ebi-a-GCST90086053	Cardiovascular disease || id:ebi-a-GCST90086053	exposure	MR Egger	14	-0.349817	0.205591	0.114588	-0.752775	0.0531407	0.704817	0.471058	1.05458
578	CSNK2B	ebi-a-GCST90086053	Cardiovascular disease || id:ebi-a-GCST90086053	exposure	Weighted median	14	-0.0472553	0.065304	0.469299	-0.175251	0.0807406	0.953844	0.839246	1.08409
579	CSNK2B	ebi-a-GCST90086053	Cardiovascular disease || id:ebi-a-GCST90086053	exposure	Inverse variance weighted	14	-0.0501563	0.0475544	0.291556	-0.143363	0.0430504	0.951081	0.866439	1.04399
580	CSNK2B	ebi-a-GCST90086053	Cardiovascular disease || id:ebi-a-GCST90086053	exposure	Simple mode	14	-0.0588171	0.102219	0.574844	-0.259166	0.141532	0.942879	0.771695	1.15204
581	CSNK2B	ebi-a-GCST90086053	Cardiovascular disease || id:ebi-a-GCST90086053	exposure	Weighted mode	14	-0.0614513	0.0873695	0.494242	-0.232695	0.109793	0.940399	0.792395	1.11605
582	CTSA	ebi-a-GCST90086053	Cardiovascular disease || id:ebi-a-GCST90086053	exposure	MR Egger	4	0.883568	0.497873	0.217943	-0.0922637	1.8594	2.41952	0.911865	6.41988
583	CTSA	ebi-a-GCST90086053	Cardiovascular disease || id:ebi-a-GCST90086053	exposure	Weighted median	4	-0.164318	0.276344	0.552102	-0.705951	0.377316	0.848472	0.493639	1.45836
584	CTSA	ebi-a-GCST90086053	Cardiovascular disease || id:ebi-a-GCST90086053	exposure	Inverse variance weighted	4	-0.27034	0.290141	0.351463	-0.839016	0.298336	0.76312	0.432136	1.34761
585	CTSA	ebi-a-GCST90086053	Cardiovascular disease || id:ebi-a-GCST90086053	exposure	Simple mode	4	-0.890118	0.528717	0.190859	-1.9264	0.146166	0.410607	0.145671	1.15739
586	CTSA	ebi-a-GCST90086053	Cardiovascular disease || id:ebi-a-GCST90086053	exposure	Weighted mode	4	0.0583005	0.295651	0.85628	-0.521175	0.637776	1.06003	0.593822	1.89227
587	CUBN	ebi-a-GCST90086053	Cardiovascular disease || id:ebi-a-GCST90086053	exposure	MR Egger	98	-0.0235458	0.0286778	0.413653	-0.0797543	0.0326626	0.976729	0.923343	1.0332
588	CUBN	ebi-a-GCST90086053	Cardiovascular disease || id:ebi-a-GCST90086053	exposure	Weighted median	98	0.0013233	0.0293009	0.963978	-0.0561064	0.0587531	1.00132	0.945438	1.06051
589	CUBN	ebi-a-GCST90086053	Cardiovascular disease || id:ebi-a-GCST90086053	exposure	Inverse variance weighted	98	-0.0319067	0.0188155	0.0899308	-0.0687851	0.00497176	0.968597	0.933527	1.00498
590	CUBN	ebi-a-GCST90086053	Cardiovascular disease || id:ebi-a-GCST90086053	exposure	Simple mode	98	-0.0278287	0.0597147	0.642241	-0.14487	0.0892122	0.972555	0.865135	1.09331
591	CUBN	ebi-a-GCST90086053	Cardiovascular disease || id:ebi-a-GCST90086053	exposure	Weighted mode	98	-0.0143997	0.0287193	0.617229	-0.0706897	0.0418902	0.985703	0.931751	1.04278
592	CYB5B	ebi-a-GCST90086053	Cardiovascular disease || id:ebi-a-GCST90086053	exposure	MR Egger	29	-0.199177	0.107491	0.0748486	-0.40986	0.0115063	0.819405	0.663743	1.01157
593	CYB5B	ebi-a-GCST90086053	Cardiovascular disease || id:ebi-a-GCST90086053	exposure	Weighted median	29	-0.0545766	0.0710005	0.442083	-0.193738	0.0845843	0.946886	0.823874	1.08826
594	CYB5B	ebi-a-GCST90086053	Cardiovascular disease || id:ebi-a-GCST90086053	exposure	Inverse variance weighted	29	-0.051665	0.0504419	0.305718	-0.150531	0.0472011	0.949647	0.860251	1.04833
595	CYB5B	ebi-a-GCST90086053	Cardiovascular disease || id:ebi-a-GCST90086053	exposure	Simple mode	29	0.0239328	0.118268	0.841098	-0.207873	0.255739	1.02422	0.81231	1.29142
596	CYB5B	ebi-a-GCST90086053	Cardiovascular disease || id:ebi-a-GCST90086053	exposure	Weighted mode	29	-0.0439531	0.0926211	0.63879	-0.22549	0.137584	0.956999	0.798125	1.1475
597	CYP11A1	ebi-a-GCST90086053	Cardiovascular disease || id:ebi-a-GCST90086053	exposure	MR Egger	5	-0.548994	0.588645	0.419803	-1.70274	0.60475	0.57753	0.182184	1.83079
598	CYP11A1	ebi-a-GCST90086053	Cardiovascular disease || id:ebi-a-GCST90086053	exposure	Weighted median	5	0.0141824	0.249386	0.954649	-0.474615	0.50298	1.01428	0.622125	1.65364
599	CYP11A1	ebi-a-GCST90086053	Cardiovascular disease || id:ebi-a-GCST90086053	exposure	Inverse variance weighted	5	0.186701	0.192232	0.331435	-0.190074	0.563477	1.20527	0.826898	1.75677
600	CYP11A1	ebi-a-GCST90086053	Cardiovascular disease || id:ebi-a-GCST90086053	exposure	Simple mode	5	-0.0216154	0.321382	0.949604	-0.651523	0.608293	0.978617	0.521251	1.83729
601	CYP11A1	ebi-a-GCST90086053	Cardiovascular disease || id:ebi-a-GCST90086053	exposure	Weighted mode	5	0.0180977	0.29603	0.954185	-0.56212	0.598316	1.01826	0.569999	1.81905
602	CYP17A1	ebi-a-GCST90086053	Cardiovascular disease || id:ebi-a-GCST90086053	exposure	MR Egger	3	-4.56452	2.05452	0.269253	-8.59137	-0.537665	0.0104149	0.000185701	0.58411
603	CYP17A1	ebi-a-GCST90086053	Cardiovascular disease || id:ebi-a-GCST90086053	exposure	Weighted median	3	0.119108	0.40732	0.769968	-0.67924	0.917455	1.12649	0.507002	2.50291
604	CYP17A1	ebi-a-GCST90086053	Cardiovascular disease || id:ebi-a-GCST90086053	exposure	Inverse variance weighted	3	0.0934833	0.596084	0.87538	-1.07484	1.26181	1.09799	0.341352	3.5318
605	CYP17A1	ebi-a-GCST90086053	Cardiovascular disease || id:ebi-a-GCST90086053	exposure	Simple mode	3	-1.06741	0.944074	0.375551	-2.91779	0.782977	0.343899	0.0540529	2.18798
606	CYP17A1	ebi-a-GCST90086053	Cardiovascular disease || id:ebi-a-GCST90086053	exposure	Weighted mode	3	0.422231	0.418259	0.419012	-0.397557	1.24202	1.52536	0.67196	3.46259
607	CYP1B1	ebi-a-GCST90086053	Cardiovascular disease || id:ebi-a-GCST90086053	exposure	MR Egger	83	0.0458764	0.0296457	0.125644	-0.0122292	0.103982	1.04695	0.987845	1.10958
608	CYP1B1	ebi-a-GCST90086053	Cardiovascular disease || id:ebi-a-GCST90086053	exposure	Weighted median	83	0.0373717	0.0266829	0.161338	-0.0149268	0.0896703	1.03808	0.985184	1.09381
609	CYP1B1	ebi-a-GCST90086053	Cardiovascular disease || id:ebi-a-GCST90086053	exposure	Inverse variance weighted	83	0.0271009	0.0175979	0.12356	-0.00739108	0.0615929	1.02747	0.992636	1.06353
610	CYP1B1	ebi-a-GCST90086053	Cardiovascular disease || id:ebi-a-GCST90086053	exposure	Simple mode	83	0.006029	0.0482909	0.90095	-0.0886212	0.100679	1.00605	0.915192	1.10592
611	CYP1B1	ebi-a-GCST90086053	Cardiovascular disease || id:ebi-a-GCST90086053	exposure	Weighted mode	83	0.0307138	0.0289996	0.292659	-0.0261254	0.0875529	1.03119	0.974213	1.0915
612	CYP21A2	ebi-a-GCST90086053	Cardiovascular disease || id:ebi-a-GCST90086053	exposure	MR Egger	52	-0.0315638	0.0434273	0.470727	-0.116681	0.0535538	0.968929	0.889869	1.05501
613	CYP21A2	ebi-a-GCST90086053	Cardiovascular disease || id:ebi-a-GCST90086053	exposure	Weighted median	52	-0.0191582	0.0292081	0.511875	-0.076406	0.0380896	0.981024	0.92644	1.03882
614	CYP21A2	ebi-a-GCST90086053	Cardiovascular disease || id:ebi-a-GCST90086053	exposure	Inverse variance weighted	52	-0.0480135	0.0203889	0.0185284	-0.0879756	-0.00805127	0.953121	0.915783	0.991981
615	CYP21A2	ebi-a-GCST90086053	Cardiovascular disease || id:ebi-a-GCST90086053	exposure	Simple mode	52	-0.0344155	0.0505931	0.499429	-0.133578	0.0647471	0.96617	0.874959	1.06689
616	CYP21A2	ebi-a-GCST90086053	Cardiovascular disease || id:ebi-a-GCST90086053	exposure	Weighted mode	52	-0.0257196	0.0347314	0.462375	-0.0937932	0.0423539	0.974608	0.910471	1.04326
617	CYP24A1	ebi-a-GCST90086053	Cardiovascular disease || id:ebi-a-GCST90086053	exposure	MR Egger	19	-0.0154544	0.243211	0.950075	-0.492148	0.461239	0.984664	0.611312	1.58604
618	CYP24A1	ebi-a-GCST90086053	Cardiovascular disease || id:ebi-a-GCST90086053	exposure	Weighted median	19	0.17605	0.0924327	0.0568283	-0.00511805	0.357218	1.1925	0.994895	1.42935
619	CYP24A1	ebi-a-GCST90086053	Cardiovascular disease || id:ebi-a-GCST90086053	exposure	Inverse variance weighted	19	0.182869	0.0656059	0.00531344	0.0542817	0.311457	1.20066	1.05578	1.36541
620	CYP24A1	ebi-a-GCST90086053	Cardiovascular disease || id:ebi-a-GCST90086053	exposure	Simple mode	19	0.204336	0.131169	0.136688	-0.0527559	0.461427	1.22671	0.948612	1.58634
621	CYP24A1	ebi-a-GCST90086053	Cardiovascular disease || id:ebi-a-GCST90086053	exposure	Weighted mode	19	0.195898	0.109209	0.0896616	-0.0181502	0.409947	1.2164	0.982013	1.50674
622	CYP27A1	ebi-a-GCST90086053	Cardiovascular disease || id:ebi-a-GCST90086053	exposure	MR Egger	86	-0.00700478	0.0212542	0.742545	-0.0486631	0.0346535	0.99302	0.952502	1.03526
623	CYP27A1	ebi-a-GCST90086053	Cardiovascular disease || id:ebi-a-GCST90086053	exposure	Weighted median	86	0.0145732	0.0202363	0.471433	-0.02509	0.0542364	1.01468	0.975222	1.05573
624	CYP27A1	ebi-a-GCST90086053	Cardiovascular disease || id:ebi-a-GCST90086053	exposure	Inverse variance weighted	86	0.00730561	0.0127237	0.56585	-0.0176328	0.0322441	1.00733	0.982522	1.03277
625	CYP27A1	ebi-a-GCST90086053	Cardiovascular disease || id:ebi-a-GCST90086053	exposure	Simple mode	86	0.00259332	0.0405154	0.949114	-0.0768168	0.0820034	1.0026	0.92606	1.08546
626	CYP27A1	ebi-a-GCST90086053	Cardiovascular disease || id:ebi-a-GCST90086053	exposure	Weighted mode	86	0.0173408	0.0188954	0.361359	-0.0196942	0.0543759	1.01749	0.980498	1.05588
627	CYP2C8	ebi-a-GCST90086053	Cardiovascular disease || id:ebi-a-GCST90086053	exposure	MR Egger	16	0.0466786	0.241317	0.849398	-0.426302	0.51966	1.04779	0.652919	1.68146
628	CYP2C8	ebi-a-GCST90086053	Cardiovascular disease || id:ebi-a-GCST90086053	exposure	Weighted median	16	0.0731723	0.112171	0.514189	-0.146682	0.293027	1.07592	0.863568	1.34048
629	CYP2C8	ebi-a-GCST90086053	Cardiovascular disease || id:ebi-a-GCST90086053	exposure	Inverse variance weighted	16	0.0571998	0.082524	0.488228	-0.104547	0.218947	1.05887	0.900732	1.24476
630	CYP2C8	ebi-a-GCST90086053	Cardiovascular disease || id:ebi-a-GCST90086053	exposure	Simple mode	16	0.0743998	0.160359	0.64934	-0.239904	0.388703	1.07724	0.786703	1.47507
631	CYP2C8	ebi-a-GCST90086053	Cardiovascular disease || id:ebi-a-GCST90086053	exposure	Weighted mode	16	0.0791401	0.14011	0.580531	-0.195476	0.353756	1.08236	0.822443	1.42441
632	CYP2D6	ebi-a-GCST90086053	Cardiovascular disease || id:ebi-a-GCST90086053	exposure	MR Egger	36	0.00392514	0.089262	0.965183	-0.171028	0.178879	1.00393	0.842798	1.19588
633	CYP2D6	ebi-a-GCST90086053	Cardiovascular disease || id:ebi-a-GCST90086053	exposure	Weighted median	36	-0.019346	0.0492768	0.694615	-0.115929	0.0772365	0.98084	0.890539	1.0803
634	CYP2D6	ebi-a-GCST90086053	Cardiovascular disease || id:ebi-a-GCST90086053	exposure	Inverse variance weighted	36	-0.00955632	0.0346333	0.782603	-0.0774375	0.0583249	0.990489	0.925485	1.06006
635	CYP2D6	ebi-a-GCST90086053	Cardiovascular disease || id:ebi-a-GCST90086053	exposure	Simple mode	36	-0.107548	0.091887	0.249733	-0.287647	0.0725505	0.898033	0.750027	1.07525
636	CYP2D6	ebi-a-GCST90086053	Cardiovascular disease || id:ebi-a-GCST90086053	exposure	Weighted mode	36	-0.0043938	0.0592932	0.94135	-0.120608	0.111821	0.995616	0.886381	1.11831
637	CYP2E1	ebi-a-GCST90086053	Cardiovascular disease || id:ebi-a-GCST90086053	exposure	MR Egger	10	-0.0216729	0.2012	0.916872	-0.416025	0.372679	0.97856	0.659664	1.45162
638	CYP2E1	ebi-a-GCST90086053	Cardiovascular disease || id:ebi-a-GCST90086053	exposure	Weighted median	10	-0.0274791	0.0849028	0.7462	-0.193889	0.13893	0.972895	0.82375	1.14904
639	CYP2E1	ebi-a-GCST90086053	Cardiovascular disease || id:ebi-a-GCST90086053	exposure	Inverse variance weighted	10	-0.0294744	0.0689033	0.668823	-0.164525	0.105576	0.970956	0.848297	1.11135
640	CYP2E1	ebi-a-GCST90086053	Cardiovascular disease || id:ebi-a-GCST90086053	exposure	Simple mode	10	0.00269677	0.0999639	0.979066	-0.193232	0.198626	1.0027	0.82429	1.21973
641	CYP2E1	ebi-a-GCST90086053	Cardiovascular disease || id:ebi-a-GCST90086053	exposure	Weighted mode	10	-0.0227458	0.0887528	0.803494	-0.196701	0.15121	0.977511	0.821436	1.16324
642	CYP2J2	ebi-a-GCST90086053	Cardiovascular disease || id:ebi-a-GCST90086053	exposure	MR Egger	16	0.0506582	0.115361	0.667272	-0.17545	0.276766	1.05196	0.839079	1.31886
643	CYP2J2	ebi-a-GCST90086053	Cardiovascular disease || id:ebi-a-GCST90086053	exposure	Weighted median	16	-0.0378639	0.0904352	0.675446	-0.215117	0.139389	0.962844	0.806447	1.14957
644	CYP2J2	ebi-a-GCST90086053	Cardiovascular disease || id:ebi-a-GCST90086053	exposure	Inverse variance weighted	16	-0.0745787	0.0638069	0.242476	-0.19964	0.0504828	0.928134	0.819025	1.05178
645	CYP2J2	ebi-a-GCST90086053	Cardiovascular disease || id:ebi-a-GCST90086053	exposure	Simple mode	16	-0.0951059	0.132349	0.483432	-0.35451	0.164298	0.909277	0.701517	1.17857
646	CYP2J2	ebi-a-GCST90086053	Cardiovascular disease || id:ebi-a-GCST90086053	exposure	Weighted mode	16	-0.0504247	0.0966313	0.609411	-0.239822	0.138973	0.950825	0.786768	1.14909
647	CYP2R1	ebi-a-GCST90086053	Cardiovascular disease || id:ebi-a-GCST90086053	exposure	MR Egger	4	0.0993	0.457262	0.848222	-0.796934	0.995534	1.1044	0.450709	2.70617
648	CYP2R1	ebi-a-GCST90086053	Cardiovascular disease || id:ebi-a-GCST90086053	exposure	Weighted median	4	-0.0663687	0.218971	0.761819	-0.495552	0.362814	0.935786	0.609235	1.43737
649	CYP2R1	ebi-a-GCST90086053	Cardiovascular disease || id:ebi-a-GCST90086053	exposure	Inverse variance weighted	4	0.0470403	0.186829	0.801209	-0.319145	0.413225	1.04816	0.72677	1.51169
650	CYP2R1	ebi-a-GCST90086053	Cardiovascular disease || id:ebi-a-GCST90086053	exposure	Simple mode	4	0.282698	0.334441	0.460035	-0.372806	0.938202	1.3267	0.688799	2.55538
651	CYP2R1	ebi-a-GCST90086053	Cardiovascular disease || id:ebi-a-GCST90086053	exposure	Weighted mode	4	-0.15046	0.288856	0.638453	-0.716618	0.415699	0.860312	0.488401	1.51543
652	CYP2U1	ebi-a-GCST90086053	Cardiovascular disease || id:ebi-a-GCST90086053	exposure	MR Egger	26	0.010808	0.0768093	0.889272	-0.139738	0.161354	1.01087	0.869586	1.1751
653	CYP2U1	ebi-a-GCST90086053	Cardiovascular disease || id:ebi-a-GCST90086053	exposure	Weighted median	26	0.0178702	0.0658582	0.786126	-0.111212	0.146952	1.01803	0.894749	1.1583
654	CYP2U1	ebi-a-GCST90086053	Cardiovascular disease || id:ebi-a-GCST90086053	exposure	Inverse variance weighted	26	-0.0129899	0.0462898	0.779	-0.103718	0.0777381	0.987094	0.901479	1.08084
655	CYP2U1	ebi-a-GCST90086053	Cardiovascular disease || id:ebi-a-GCST90086053	exposure	Simple mode	26	-0.0136017	0.105792	0.898726	-0.220953	0.19375	0.98649	0.801754	1.21379
656	CYP2U1	ebi-a-GCST90086053	Cardiovascular disease || id:ebi-a-GCST90086053	exposure	Weighted mode	26	0.00256561	0.0639222	0.968303	-0.122722	0.127853	1.00257	0.88451	1.13639
657	CYP46A1	ebi-a-GCST90086053	Cardiovascular disease || id:ebi-a-GCST90086053	exposure	MR Egger	6	0.349696	0.281744	0.282354	-0.202523	0.901916	1.41864	0.816668	2.46432
658	CYP46A1	ebi-a-GCST90086053	Cardiovascular disease || id:ebi-a-GCST90086053	exposure	Weighted median	6	0.0581459	0.120615	0.629749	-0.178259	0.29455	1.05987	0.836726	1.34252
659	CYP46A1	ebi-a-GCST90086053	Cardiovascular disease || id:ebi-a-GCST90086053	exposure	Inverse variance weighted	6	0.0544154	0.097473	0.576666	-0.136632	0.245462	1.05592	0.872291	1.27821
660	CYP46A1	ebi-a-GCST90086053	Cardiovascular disease || id:ebi-a-GCST90086053	exposure	Simple mode	6	0.0630483	0.166938	0.721173	-0.264151	0.390247	1.06508	0.767858	1.47735
661	CYP46A1	ebi-a-GCST90086053	Cardiovascular disease || id:ebi-a-GCST90086053	exposure	Weighted mode	6	0.0594097	0.17098	0.742389	-0.275711	0.39453	1.06121	0.759033	1.48369
662	CYP4B1	ebi-a-GCST90086053	Cardiovascular disease || id:ebi-a-GCST90086053	exposure	MR Egger	6	-0.380241	0.456787	0.451982	-1.27554	0.515062	0.683697	0.279279	1.67374
663	CYP4B1	ebi-a-GCST90086053	Cardiovascular disease || id:ebi-a-GCST90086053	exposure	Weighted median	6	0.128479	0.161863	0.427341	-0.188773	0.445731	1.1371	0.827974	1.56163
664	CYP4B1	ebi-a-GCST90086053	Cardiovascular disease || id:ebi-a-GCST90086053	exposure	Inverse variance weighted	6	0.176347	0.131174	0.178827	-0.0807538	0.433448	1.19285	0.922421	1.54257
665	CYP4B1	ebi-a-GCST90086053	Cardiovascular disease || id:ebi-a-GCST90086053	exposure	Simple mode	6	0.123184	0.242961	0.633709	-0.353019	0.599387	1.13109	0.702564	1.821
666	CYP4B1	ebi-a-GCST90086053	Cardiovascular disease || id:ebi-a-GCST90086053	exposure	Weighted mode	6	0.103019	0.201901	0.6316	-0.292708	0.498745	1.10851	0.74624	1.64665
667	CYP4F2	ebi-a-GCST90086053	Cardiovascular disease || id:ebi-a-GCST90086053	exposure	Wald ratio	1	-0.295408	0.167183	0.0772329	-0.623087	0.0322709	0.744228	0.536287	1.0328
668	CYP4F22	ebi-a-GCST90086053	Cardiovascular disease || id:ebi-a-GCST90086053	exposure	MR Egger	45	0.00875615	0.0420472	0.83602	-0.0736564	0.0911687	1.00879	0.928991	1.09545
669	CYP4F22	ebi-a-GCST90086053	Cardiovascular disease || id:ebi-a-GCST90086053	exposure	Weighted median	45	-0.00793043	0.0408675	0.846135	-0.0880308	0.0721699	0.992101	0.915733	1.07484
670	CYP4F22	ebi-a-GCST90086053	Cardiovascular disease || id:ebi-a-GCST90086053	exposure	Inverse variance weighted	45	0.0145986	0.0263286	0.579252	-0.0370055	0.0662027	1.01471	0.963671	1.06844
671	CYP4F22	ebi-a-GCST90086053	Cardiovascular disease || id:ebi-a-GCST90086053	exposure	Simple mode	45	0.0954048	0.084744	0.266354	-0.0706935	0.261503	1.1001	0.931747	1.29888
672	CYP4F22	ebi-a-GCST90086053	Cardiovascular disease || id:ebi-a-GCST90086053	exposure	Weighted mode	45	-0.00689302	0.0451006	0.879226	-0.0952901	0.0815041	0.993131	0.909109	1.08492
673	CYP4F3	ebi-a-GCST90086053	Cardiovascular disease || id:ebi-a-GCST90086053	exposure	MR Egger	56	-0.00146388	0.0448235	0.974067	-0.089318	0.0863902	0.998537	0.914555	1.09023
674	CYP4F3	ebi-a-GCST90086053	Cardiovascular disease || id:ebi-a-GCST90086053	exposure	Weighted median	56	0.0322004	0.0386436	0.404694	-0.043541	0.107942	1.03272	0.957393	1.11398
675	CYP4F3	ebi-a-GCST90086053	Cardiovascular disease || id:ebi-a-GCST90086053	exposure	Inverse variance weighted	56	0.00496025	0.0256687	0.84677	-0.0453504	0.0552709	1.00497	0.955663	1.05683
676	CYP4F3	ebi-a-GCST90086053	Cardiovascular disease || id:ebi-a-GCST90086053	exposure	Simple mode	56	-0.0130328	0.0619672	0.834197	-0.134489	0.108423	0.987052	0.874163	1.11452
677	CYP4F3	ebi-a-GCST90086053	Cardiovascular disease || id:ebi-a-GCST90086053	exposure	Weighted mode	56	0.0336267	0.0370139	0.367584	-0.0389205	0.106174	1.0342	0.961827	1.11202
678	CYP51A1	ebi-a-GCST90086053	Cardiovascular disease || id:ebi-a-GCST90086053	exposure	MR Egger	19	0.0558192	0.114062	0.630829	-0.167741	0.27938	1.05741	0.845572	1.32231
679	CYP51A1	ebi-a-GCST90086053	Cardiovascular disease || id:ebi-a-GCST90086053	exposure	Weighted median	19	0.0235227	0.0524165	0.653601	-0.0792137	0.126259	1.0238	0.923842	1.13458
680	CYP51A1	ebi-a-GCST90086053	Cardiovascular disease || id:ebi-a-GCST90086053	exposure	Inverse variance weighted	19	0.0184485	0.0375652	0.623351	-0.0551792	0.0920762	1.01862	0.946316	1.09645
681	CYP51A1	ebi-a-GCST90086053	Cardiovascular disease || id:ebi-a-GCST90086053	exposure	Simple mode	19	-0.0712816	0.0791339	0.379604	-0.226384	0.0838209	0.9312	0.797412	1.08743
682	CYP51A1	ebi-a-GCST90086053	Cardiovascular disease || id:ebi-a-GCST90086053	exposure	Weighted mode	19	0.0699011	0.0756056	0.36743	-0.0782859	0.218088	1.0724	0.9247	1.2437
683	DBI	ebi-a-GCST90086053	Cardiovascular disease || id:ebi-a-GCST90086053	exposure	MR Egger	25	-0.00667015	0.0719227	0.926913	-0.147639	0.134298	0.993352	0.862743	1.14373
684	DBI	ebi-a-GCST90086053	Cardiovascular disease || id:ebi-a-GCST90086053	exposure	Weighted median	25	0.0360489	0.0496113	0.467454	-0.0611892	0.133287	1.03671	0.940645	1.14258
685	DBI	ebi-a-GCST90086053	Cardiovascular disease || id:ebi-a-GCST90086053	exposure	Inverse variance weighted	25	0.0159743	0.0338234	0.636723	-0.0503195	0.0822681	1.0161	0.950926	1.08575
686	DBI	ebi-a-GCST90086053	Cardiovascular disease || id:ebi-a-GCST90086053	exposure	Simple mode	25	0.0421131	0.074434	0.576797	-0.103777	0.188004	1.04301	0.901426	1.20684
687	DBI	ebi-a-GCST90086053	Cardiovascular disease || id:ebi-a-GCST90086053	exposure	Weighted mode	25	0.0285492	0.0529895	0.595008	-0.0753102	0.132409	1.02896	0.927456	1.14157
688	DDHD2	ebi-a-GCST90086053	Cardiovascular disease || id:ebi-a-GCST90086053	exposure	MR Egger	13	0.0264574	0.126323	0.837932	-0.221136	0.274051	1.02681	0.801608	1.31528
689	DDHD2	ebi-a-GCST90086053	Cardiovascular disease || id:ebi-a-GCST90086053	exposure	Weighted median	13	0.0159871	0.0810093	0.843554	-0.142791	0.174765	1.01612	0.866935	1.19097
690	DDHD2	ebi-a-GCST90086053	Cardiovascular disease || id:ebi-a-GCST90086053	exposure	Inverse variance weighted	13	-0.0158701	0.0597989	0.790708	-0.133076	0.101336	0.984255	0.875399	1.10665
691	DDHD2	ebi-a-GCST90086053	Cardiovascular disease || id:ebi-a-GCST90086053	exposure	Simple mode	13	-0.129088	0.123214	0.315435	-0.370587	0.112412	0.878897	0.690329	1.11897
692	DDHD2	ebi-a-GCST90086053	Cardiovascular disease || id:ebi-a-GCST90086053	exposure	Weighted mode	13	-0.00191647	0.0905544	0.983463	-0.179403	0.17557	0.998085	0.835769	1.19193
693	DECR1	ebi-a-GCST90086053	Cardiovascular disease || id:ebi-a-GCST90086053	exposure	MR Egger	38	-0.0162972	0.0242742	0.506266	-0.0638746	0.0312803	0.983835	0.938123	1.03177
694	DECR1	ebi-a-GCST90086053	Cardiovascular disease || id:ebi-a-GCST90086053	exposure	Weighted median	38	0.0160856	0.0250826	0.521323	-0.0330762	0.0652475	1.01622	0.967465	1.06742
695	DECR1	ebi-a-GCST90086053	Cardiovascular disease || id:ebi-a-GCST90086053	exposure	Inverse variance weighted	38	0.000603102	0.0183471	0.973777	-0.0353573	0.0365635	1.0006	0.96526	1.03724
696	DECR1	ebi-a-GCST90086053	Cardiovascular disease || id:ebi-a-GCST90086053	exposure	Simple mode	38	0.0215366	0.0495613	0.666416	-0.0756035	0.118677	1.02177	0.927184	1.12601
697	DECR1	ebi-a-GCST90086053	Cardiovascular disease || id:ebi-a-GCST90086053	exposure	Weighted mode	38	0.0193038	0.0246042	0.437697	-0.0289203	0.067528	1.01949	0.971494	1.06986
698	DECR2	ebi-a-GCST90086053	Cardiovascular disease || id:ebi-a-GCST90086053	exposure	MR Egger	3	0.346678	0.230962	0.374135	-0.106007	0.799363	1.41436	0.899418	2.22412
699	DECR2	ebi-a-GCST90086053	Cardiovascular disease || id:ebi-a-GCST90086053	exposure	Weighted median	3	0.0159313	0.0732967	0.827933	-0.12773	0.159593	1.01606	0.880091	1.17303
700	DECR2	ebi-a-GCST90086053	Cardiovascular disease || id:ebi-a-GCST90086053	exposure	Inverse variance weighted	3	0.000501883	0.0793794	0.994955	-0.155082	0.156086	1.0005	0.856345	1.16893
701	DECR2	ebi-a-GCST90086053	Cardiovascular disease || id:ebi-a-GCST90086053	exposure	Simple mode	3	0.0674044	0.108872	0.598966	-0.145985	0.280794	1.06973	0.86417	1.32418
702	DECR2	ebi-a-GCST90086053	Cardiovascular disease || id:ebi-a-GCST90086053	exposure	Weighted mode	3	0.0222922	0.0775514	0.800814	-0.129708	0.174293	1.02254	0.878351	1.1904
703	DEGS1	ebi-a-GCST90086053	Cardiovascular disease || id:ebi-a-GCST90086053	exposure	MR Egger	77	0.0520809	0.0239035	0.032488	0.00523009	0.0989318	1.05346	1.00524	1.10399
704	DEGS1	ebi-a-GCST90086053	Cardiovascular disease || id:ebi-a-GCST90086053	exposure	Weighted median	77	0.0232722	0.0255375	0.362141	-0.0267814	0.0733257	1.02355	0.973574	1.07608
705	DEGS1	ebi-a-GCST90086053	Cardiovascular disease || id:ebi-a-GCST90086053	exposure	Inverse variance weighted	77	0.0240055	0.0169229	0.156037	-0.00916328	0.0571743	1.0243	0.990879	1.05884
706	DEGS1	ebi-a-GCST90086053	Cardiovascular disease || id:ebi-a-GCST90086053	exposure	Simple mode	77	0.0542176	0.0455851	0.237996	-0.0351292	0.143564	1.05571	0.965481	1.15438
707	DEGS1	ebi-a-GCST90086053	Cardiovascular disease || id:ebi-a-GCST90086053	exposure	Weighted mode	77	0.0368822	0.0224928	0.105195	-0.00720381	0.0809681	1.03757	0.992822	1.08434
708	DEGS2	ebi-a-GCST90086053	Cardiovascular disease || id:ebi-a-GCST90086053	exposure	MR Egger	9	0.232805	0.166804	0.205483	-0.0941304	0.55974	1.26213	0.910164	1.75022
709	DEGS2	ebi-a-GCST90086053	Cardiovascular disease || id:ebi-a-GCST90086053	exposure	Weighted median	9	0.10748	0.127446	0.399039	-0.142314	0.357274	1.11347	0.867349	1.42943
710	DEGS2	ebi-a-GCST90086053	Cardiovascular disease || id:ebi-a-GCST90086053	exposure	Inverse variance weighted	9	0.138099	0.0971226	0.155053	-0.052261	0.328459	1.14809	0.949081	1.38883
711	DEGS2	ebi-a-GCST90086053	Cardiovascular disease || id:ebi-a-GCST90086053	exposure	Simple mode	9	0.0919685	0.185735	0.633799	-0.272071	0.456008	1.09633	0.7618	1.57776
712	DEGS2	ebi-a-GCST90086053	Cardiovascular disease || id:ebi-a-GCST90086053	exposure	Weighted mode	9	0.119014	0.140311	0.42097	-0.155996	0.394025	1.12639	0.855563	1.48294
713	DGAT1	ebi-a-GCST90086053	Cardiovascular disease || id:ebi-a-GCST90086053	exposure	MR Egger	4	-0.00271735	0.0956798	0.979922	-0.19025	0.184815	0.997286	0.826753	1.203
714	DGAT1	ebi-a-GCST90086053	Cardiovascular disease || id:ebi-a-GCST90086053	exposure	Weighted median	4	-0.0244086	0.0570334	0.668673	-0.136194	0.0873769	0.975887	0.872673	1.09131
715	DGAT1	ebi-a-GCST90086053	Cardiovascular disease || id:ebi-a-GCST90086053	exposure	Inverse variance weighted	4	-0.0281327	0.0525792	0.592613	-0.131188	0.0749225	0.972259	0.877053	1.0778
716	DGAT1	ebi-a-GCST90086053	Cardiovascular disease || id:ebi-a-GCST90086053	exposure	Simple mode	4	-0.0257674	0.0848239	0.781149	-0.192022	0.140487	0.974562	0.825288	1.15083
717	DGAT1	ebi-a-GCST90086053	Cardiovascular disease || id:ebi-a-GCST90086053	exposure	Weighted mode	4	-0.0257674	0.0583851	0.688842	-0.140202	0.0886673	0.974562	0.869183	1.09272
718	DGAT2	ebi-a-GCST90086053	Cardiovascular disease || id:ebi-a-GCST90086053	exposure	MR Egger	12	0.0280534	0.114606	0.811576	-0.196574	0.252681	1.02845	0.82154	1.28747
719	DGAT2	ebi-a-GCST90086053	Cardiovascular disease || id:ebi-a-GCST90086053	exposure	Weighted median	12	0.00449649	0.0805325	0.955474	-0.153347	0.16234	1.00451	0.857832	1.17626
720	DGAT2	ebi-a-GCST90086053	Cardiovascular disease || id:ebi-a-GCST90086053	exposure	Inverse variance weighted	12	0.0237738	0.0628186	0.705095	-0.0993506	0.146898	1.02406	0.905425	1.15824
721	DGAT2	ebi-a-GCST90086053	Cardiovascular disease || id:ebi-a-GCST90086053	exposure	Simple mode	12	-0.0487101	0.135322	0.725696	-0.313942	0.216522	0.952457	0.730562	1.24175
722	DGAT2	ebi-a-GCST90086053	Cardiovascular disease || id:ebi-a-GCST90086053	exposure	Weighted mode	12	0.0422996	0.0961111	0.668379	-0.146078	0.230677	1.04321	0.86409	1.25945
723	DHCR24	ebi-a-GCST90086053	Cardiovascular disease || id:ebi-a-GCST90086053	exposure	MR Egger	34	-0.00184822	0.0843398	0.982653	-0.167154	0.163458	0.998153	0.846069	1.17758
724	DHCR24	ebi-a-GCST90086053	Cardiovascular disease || id:ebi-a-GCST90086053	exposure	Weighted median	34	-0.0567154	0.054067	0.294186	-0.162687	0.0492559	0.944863	0.849857	1.05049
725	DHCR24	ebi-a-GCST90086053	Cardiovascular disease || id:ebi-a-GCST90086053	exposure	Inverse variance weighted	34	-0.0642319	0.0360662	0.0749213	-0.134922	0.00645779	0.937788	0.873784	1.00648
726	DHCR24	ebi-a-GCST90086053	Cardiovascular disease || id:ebi-a-GCST90086053	exposure	Simple mode	34	-0.0423149	0.0969466	0.665333	-0.23233	0.1477	0.958568	0.792684	1.15917
727	DHCR24	ebi-a-GCST90086053	Cardiovascular disease || id:ebi-a-GCST90086053	exposure	Weighted mode	34	-0.0423149	0.0716605	0.558883	-0.182769	0.0981396	0.958568	0.83296	1.10312
728	DHRS7B	ebi-a-GCST90086053	Cardiovascular disease || id:ebi-a-GCST90086053	exposure	MR Egger	16	-0.31354	0.210196	0.157977	-0.725525	0.0984445	0.730855	0.484071	1.10345
729	DHRS7B	ebi-a-GCST90086053	Cardiovascular disease || id:ebi-a-GCST90086053	exposure	Weighted median	16	-0.024365	0.106681	0.819342	-0.23346	0.18473	0.975929	0.791789	1.20289
730	DHRS7B	ebi-a-GCST90086053	Cardiovascular disease || id:ebi-a-GCST90086053	exposure	Inverse variance weighted	16	0.00727937	0.0780463	0.925689	-0.145691	0.16025	1.00731	0.864424	1.1738
731	DHRS7B	ebi-a-GCST90086053	Cardiovascular disease || id:ebi-a-GCST90086053	exposure	Simple mode	16	0.0205546	0.17416	0.907617	-0.320799	0.361908	1.02077	0.725569	1.43607
732	DHRS7B	ebi-a-GCST90086053	Cardiovascular disease || id:ebi-a-GCST90086053	exposure	Weighted mode	16	-0.0711136	0.144805	0.630465	-0.354932	0.212705	0.931356	0.701221	1.23702
733	DPEP2	ebi-a-GCST90086053	Cardiovascular disease || id:ebi-a-GCST90086053	exposure	MR Egger	10	0.0928699	0.137213	0.517602	-0.176068	0.361808	1.09732	0.838561	1.43592
734	DPEP2	ebi-a-GCST90086053	Cardiovascular disease || id:ebi-a-GCST90086053	exposure	Weighted median	10	0.0870993	0.0805174	0.279366	-0.0707149	0.244913	1.091	0.931727	1.27751
735	DPEP2	ebi-a-GCST90086053	Cardiovascular disease || id:ebi-a-GCST90086053	exposure	Inverse variance weighted	10	0.0557987	0.0621014	0.368914	-0.06592	0.177517	1.05738	0.936206	1.19425
736	DPEP2	ebi-a-GCST90086053	Cardiovascular disease || id:ebi-a-GCST90086053	exposure	Simple mode	10	0.0520622	0.100468	0.616819	-0.144855	0.24898	1.05344	0.865147	1.28272
737	DPEP2	ebi-a-GCST90086053	Cardiovascular disease || id:ebi-a-GCST90086053	exposure	Weighted mode	10	0.0741775	0.0859108	0.410323	-0.0942077	0.242563	1.077	0.910094	1.27451
738	DPEP3	ebi-a-GCST90086053	Cardiovascular disease || id:ebi-a-GCST90086053	exposure	MR Egger	42	-0.0801243	0.0425386	0.0669081	-0.1635	0.00325138	0.923002	0.849167	1.00326
739	DPEP3	ebi-a-GCST90086053	Cardiovascular disease || id:ebi-a-GCST90086053	exposure	Weighted median	42	-0.0146433	0.0346653	0.672719	-0.0825873	0.0533007	0.985463	0.920731	1.05475
740	DPEP3	ebi-a-GCST90086053	Cardiovascular disease || id:ebi-a-GCST90086053	exposure	Inverse variance weighted	42	-0.0305613	0.0229709	0.183374	-0.0755842	0.0144616	0.969901	0.927202	1.01457
741	DPEP3	ebi-a-GCST90086053	Cardiovascular disease || id:ebi-a-GCST90086053	exposure	Simple mode	42	-0.0503402	0.0586849	0.395987	-0.165363	0.0646822	0.950906	0.847586	1.06682
742	DPEP3	ebi-a-GCST90086053	Cardiovascular disease || id:ebi-a-GCST90086053	exposure	Weighted mode	42	-0.0268927	0.0385854	0.489757	-0.10252	0.0487347	0.973466	0.90256	1.04994
743	DUSP23	ebi-a-GCST90086053	Cardiovascular disease || id:ebi-a-GCST90086053	exposure	MR Egger	23	0.16145	0.134623	0.243776	-0.10241	0.425311	1.17521	0.902659	1.53007
744	DUSP23	ebi-a-GCST90086053	Cardiovascular disease || id:ebi-a-GCST90086053	exposure	Weighted median	23	0.0623255	0.0701971	0.374614	-0.0752609	0.199912	1.06431	0.927501	1.2213
745	DUSP23	ebi-a-GCST90086053	Cardiovascular disease || id:ebi-a-GCST90086053	exposure	Inverse variance weighted	23	0.052432	0.0511504	0.305337	-0.0478228	0.152687	1.05383	0.953303	1.16496
746	DUSP23	ebi-a-GCST90086053	Cardiovascular disease || id:ebi-a-GCST90086053	exposure	Simple mode	23	0.0671344	0.10213	0.51778	-0.13304	0.267309	1.06944	0.87543	1.30644
747	DUSP23	ebi-a-GCST90086053	Cardiovascular disease || id:ebi-a-GCST90086053	exposure	Weighted mode	23	0.0558008	0.09807	0.575127	-0.136416	0.248018	1.05739	0.872479	1.28148
748	ECHS1	ebi-a-GCST90086053	Cardiovascular disease || id:ebi-a-GCST90086053	exposure	MR Egger	8	-0.0841548	0.283601	0.776672	-0.640013	0.471703	0.919289	0.527286	1.60272
749	ECHS1	ebi-a-GCST90086053	Cardiovascular disease || id:ebi-a-GCST90086053	exposure	Weighted median	8	-0.0504346	0.12123	0.677392	-0.288045	0.187176	0.950816	0.749728	1.20584
750	ECHS1	ebi-a-GCST90086053	Cardiovascular disease || id:ebi-a-GCST90086053	exposure	Inverse variance weighted	8	-0.0525707	0.0963624	0.585374	-0.241441	0.1363	0.948787	0.785495	1.14603
751	ECHS1	ebi-a-GCST90086053	Cardiovascular disease || id:ebi-a-GCST90086053	exposure	Simple mode	8	-0.0941608	0.159941	0.574545	-0.407645	0.219323	0.910136	0.665215	1.24523
752	ECHS1	ebi-a-GCST90086053	Cardiovascular disease || id:ebi-a-GCST90086053	exposure	Weighted mode	8	-0.063163	0.162002	0.70821	-0.380687	0.254361	0.93879	0.683391	1.28964
753	ECI1	ebi-a-GCST90086053	Cardiovascular disease || id:ebi-a-GCST90086053	exposure	Wald ratio	1	0.0478318	0.121625	0.694118	-0.190553	0.286216	1.04899	0.826502	1.33138
754	ECI2	ebi-a-GCST90086053	Cardiovascular disease || id:ebi-a-GCST90086053	exposure	MR Egger	22	0.0677795	0.0837432	0.427825	-0.0963573	0.231916	1.07013	0.90814	1.26101
755	ECI2	ebi-a-GCST90086053	Cardiovascular disease || id:ebi-a-GCST90086053	exposure	Weighted median	22	0.179913	0.0575298	0.00176418	0.0671547	0.292671	1.19711	1.06946	1.34
756	ECI2	ebi-a-GCST90086053	Cardiovascular disease || id:ebi-a-GCST90086053	exposure	Inverse variance weighted	22	0.15625	0.0404446	0.000111864	0.0769784	0.235521	1.16912	1.08002	1.26557
757	ECI2	ebi-a-GCST90086053	Cardiovascular disease || id:ebi-a-GCST90086053	exposure	Simple mode	22	0.163035	0.0892297	0.0819277	-0.0118557	0.337925	1.17708	0.988214	1.40204
758	ECI2	ebi-a-GCST90086053	Cardiovascular disease || id:ebi-a-GCST90086053	exposure	Weighted mode	22	0.17075	0.0640858	0.014509	0.0451417	0.296358	1.18619	1.04618	1.34495
759	EHHADH	ebi-a-GCST90086053	Cardiovascular disease || id:ebi-a-GCST90086053	exposure	MR Egger	37	0.0357061	0.07724	0.646745	-0.115684	0.187096	1.03635	0.890756	1.20574
760	EHHADH	ebi-a-GCST90086053	Cardiovascular disease || id:ebi-a-GCST90086053	exposure	Weighted median	37	-0.0242087	0.0551376	0.660619	-0.132278	0.083861	0.976082	0.876097	1.08748
761	EHHADH	ebi-a-GCST90086053	Cardiovascular disease || id:ebi-a-GCST90086053	exposure	Inverse variance weighted	37	0.012361	0.0386292	0.748976	-0.0633524	0.0880743	1.01244	0.938613	1.09207
762	EHHADH	ebi-a-GCST90086053	Cardiovascular disease || id:ebi-a-GCST90086053	exposure	Simple mode	37	-0.00826693	0.0820425	0.920297	-0.16907	0.152536	0.991767	0.84445	1.16478
763	EHHADH	ebi-a-GCST90086053	Cardiovascular disease || id:ebi-a-GCST90086053	exposure	Weighted mode	37	-0.0136788	0.0578229	0.814336	-0.127012	0.0996541	0.986414	0.880723	1.10479
764	ELOVL1	ebi-a-GCST90086053	Cardiovascular disease || id:ebi-a-GCST90086053	exposure	Inverse variance weighted	2	-0.139974	0.166754	0.401242	-0.466811	0.186863	0.869381	0.626999	1.20546
765	ELOVL4	ebi-a-GCST90086053	Cardiovascular disease || id:ebi-a-GCST90086053	exposure	MR Egger	42	-0.0360939	0.0992825	0.71811	-0.230688	0.1585	0.96455	0.793988	1.17175
766	ELOVL4	ebi-a-GCST90086053	Cardiovascular disease || id:ebi-a-GCST90086053	exposure	Weighted median	42	-0.0792621	0.0639926	0.215489	-0.204688	0.0461634	0.923798	0.814902	1.04725
767	ELOVL4	ebi-a-GCST90086053	Cardiovascular disease || id:ebi-a-GCST90086053	exposure	Inverse variance weighted	42	-0.0863923	0.0429045	0.0440522	-0.170485	-0.00229942	0.917234	0.843256	0.997703
768	ELOVL4	ebi-a-GCST90086053	Cardiovascular disease || id:ebi-a-GCST90086053	exposure	Simple mode	42	-0.0822753	0.113923	0.474272	-0.305565	0.141015	0.921018	0.736707	1.15144
769	ELOVL4	ebi-a-GCST90086053	Cardiovascular disease || id:ebi-a-GCST90086053	exposure	Weighted mode	42	-0.059966	0.0822935	0.470337	-0.221261	0.101329	0.941797	0.801507	1.10664
770	ELOVL5	ebi-a-GCST90086053	Cardiovascular disease || id:ebi-a-GCST90086053	exposure	MR Egger	27	-0.0224124	0.095725	0.816788	-0.210033	0.165209	0.977837	0.810557	1.17964
771	ELOVL5	ebi-a-GCST90086053	Cardiovascular disease || id:ebi-a-GCST90086053	exposure	Weighted median	27	-0.0969738	0.0617411	0.116263	-0.217986	0.0240387	0.90758	0.804136	1.02433
772	ELOVL5	ebi-a-GCST90086053	Cardiovascular disease || id:ebi-a-GCST90086053	exposure	Inverse variance weighted	27	-0.112197	0.0458297	0.0143598	-0.202024	-0.0223711	0.893868	0.817076	0.977877
773	ELOVL5	ebi-a-GCST90086053	Cardiovascular disease || id:ebi-a-GCST90086053	exposure	Simple mode	27	-0.101861	0.088923	0.262436	-0.276151	0.0724277	0.903155	0.758699	1.07512
774	ELOVL5	ebi-a-GCST90086053	Cardiovascular disease || id:ebi-a-GCST90086053	exposure	Weighted mode	27	-0.0732342	0.072252	0.320117	-0.214848	0.0683798	0.929383	0.806664	1.07077
775	ELOVL6	ebi-a-GCST90086053	Cardiovascular disease || id:ebi-a-GCST90086053	exposure	MR Egger	16	-0.0933935	0.0975656	0.354687	-0.284622	0.0978351	0.910835	0.752298	1.10278
776	ELOVL6	ebi-a-GCST90086053	Cardiovascular disease || id:ebi-a-GCST90086053	exposure	Weighted median	16	-0.0813555	0.0722294	0.260018	-0.222925	0.0602141	0.921866	0.800175	1.06206
777	ELOVL6	ebi-a-GCST90086053	Cardiovascular disease || id:ebi-a-GCST90086053	exposure	Inverse variance weighted	16	-0.00587978	0.0550244	0.914902	-0.113728	0.101968	0.994137	0.892501	1.10735
778	ELOVL6	ebi-a-GCST90086053	Cardiovascular disease || id:ebi-a-GCST90086053	exposure	Simple mode	16	-0.0632325	0.109282	0.571433	-0.277425	0.15096	0.938725	0.757732	1.16295
779	ELOVL6	ebi-a-GCST90086053	Cardiovascular disease || id:ebi-a-GCST90086053	exposure	Weighted mode	16	-0.0815139	0.0797781	0.323092	-0.237879	0.0748511	0.92172	0.788298	1.07772
780	ELOVL7	ebi-a-GCST90086053	Cardiovascular disease || id:ebi-a-GCST90086053	exposure	MR Egger	28	0.12875	0.0825376	0.130874	-0.0330233	0.290524	1.13741	0.967516	1.33713
781	ELOVL7	ebi-a-GCST90086053	Cardiovascular disease || id:ebi-a-GCST90086053	exposure	Weighted median	28	0.150014	0.0578036	0.00945275	0.0367186	0.263309	1.16185	1.0374	1.30123
782	ELOVL7	ebi-a-GCST90086053	Cardiovascular disease || id:ebi-a-GCST90086053	exposure	Inverse variance weighted	28	0.118737	0.0406698	0.00350539	0.0390246	0.19845	1.12607	1.0398	1.21951
783	ELOVL7	ebi-a-GCST90086053	Cardiovascular disease || id:ebi-a-GCST90086053	exposure	Simple mode	28	0.116163	0.0838792	0.177425	-0.0482401	0.280567	1.12318	0.952905	1.32388
784	ELOVL7	ebi-a-GCST90086053	Cardiovascular disease || id:ebi-a-GCST90086053	exposure	Weighted mode	28	0.121481	0.0720533	0.103322	-0.0197432	0.262706	1.12917	0.98045	1.30044
785	EP300	ebi-a-GCST90086053	Cardiovascular disease || id:ebi-a-GCST90086053	exposure	MR Egger	39	0.0411353	0.0801048	0.610641	-0.11587	0.198141	1.04199	0.890591	1.21913
786	EP300	ebi-a-GCST90086053	Cardiovascular disease || id:ebi-a-GCST90086053	exposure	Weighted median	39	-0.00340798	0.0441156	0.938424	-0.0898745	0.0830585	0.996598	0.914046	1.08661
787	EP300	ebi-a-GCST90086053	Cardiovascular disease || id:ebi-a-GCST90086053	exposure	Inverse variance weighted	39	0.00711513	0.0320583	0.824358	-0.0557192	0.0699494	1.00714	0.945805	1.07245
788	EP300	ebi-a-GCST90086053	Cardiovascular disease || id:ebi-a-GCST90086053	exposure	Simple mode	39	-0.0189803	0.0739867	0.79892	-0.163994	0.126034	0.981199	0.848747	1.13432
789	EP300	ebi-a-GCST90086053	Cardiovascular disease || id:ebi-a-GCST90086053	exposure	Weighted mode	39	-0.00478503	0.0584229	0.935154	-0.119294	0.109724	0.995226	0.887547	1.11597
790	EPHX2	ebi-a-GCST90086053	Cardiovascular disease || id:ebi-a-GCST90086053	exposure	MR Egger	83	0.012066	0.0329187	0.714919	-0.0524548	0.0765867	1.01214	0.948897	1.0796
791	EPHX2	ebi-a-GCST90086053	Cardiovascular disease || id:ebi-a-GCST90086053	exposure	Weighted median	83	0.0325172	0.0339665	0.338401	-0.0340572	0.0990915	1.03305	0.966516	1.10417
792	EPHX2	ebi-a-GCST90086053	Cardiovascular disease || id:ebi-a-GCST90086053	exposure	Inverse variance weighted	83	0.0326342	0.0203865	0.109426	-0.0073233	0.0725917	1.03317	0.992703	1.07529
793	EPHX2	ebi-a-GCST90086053	Cardiovascular disease || id:ebi-a-GCST90086053	exposure	Simple mode	83	-0.00436851	0.0584018	0.940555	-0.118836	0.110099	0.995641	0.887953	1.11639
794	EPHX2	ebi-a-GCST90086053	Cardiovascular disease || id:ebi-a-GCST90086053	exposure	Weighted mode	83	0.025664	0.0297113	0.390229	-0.0325702	0.0838982	1.026	0.967955	1.08752
795	ERLIN1	ebi-a-GCST90086053	Cardiovascular disease || id:ebi-a-GCST90086053	exposure	MR Egger	7	-0.0311523	0.150921	0.844609	-0.326958	0.264653	0.969328	0.721114	1.30298
796	ERLIN1	ebi-a-GCST90086053	Cardiovascular disease || id:ebi-a-GCST90086053	exposure	Weighted median	7	-0.0484662	0.111836	0.664746	-0.267664	0.170732	0.95269	0.765165	1.18617
797	ERLIN1	ebi-a-GCST90086053	Cardiovascular disease || id:ebi-a-GCST90086053	exposure	Inverse variance weighted	7	-0.0635324	0.0893051	0.476831	-0.23857	0.111506	0.938444	0.787753	1.11796
798	ERLIN1	ebi-a-GCST90086053	Cardiovascular disease || id:ebi-a-GCST90086053	exposure	Simple mode	7	-0.122411	0.164453	0.484784	-0.444739	0.199917	0.884785	0.640991	1.2213
799	ERLIN1	ebi-a-GCST90086053	Cardiovascular disease || id:ebi-a-GCST90086053	exposure	Weighted mode	7	-0.00243937	0.131869	0.985841	-0.260902	0.256023	0.997564	0.770356	1.29178
800	ERLIN2	ebi-a-GCST90086053	Cardiovascular disease || id:ebi-a-GCST90086053	exposure	Wald ratio	1	-0.36707	0.307951	0.23327	-0.970654	0.236513	0.692761	0.378835	1.26682
801	ESRRA	ebi-a-GCST90086053	Cardiovascular disease || id:ebi-a-GCST90086053	exposure	Wald ratio	1	-0.096932	0.343943	0.778077	-0.77106	0.577196	0.907618	0.462523	1.78104
802	ETNK1	ebi-a-GCST90086053	Cardiovascular disease || id:ebi-a-GCST90086053	exposure	MR Egger	14	0.113607	0.105774	0.303924	-0.0937109	0.320924	1.12031	0.910546	1.3784
803	ETNK1	ebi-a-GCST90086053	Cardiovascular disease || id:ebi-a-GCST90086053	exposure	Weighted median	14	0.0121955	0.0801613	0.879078	-0.144921	0.169312	1.01227	0.865091	1.18449
804	ETNK1	ebi-a-GCST90086053	Cardiovascular disease || id:ebi-a-GCST90086053	exposure	Inverse variance weighted	14	0.0364729	0.0612785	0.551711	-0.0836331	0.156579	1.03715	0.919769	1.1695
805	ETNK1	ebi-a-GCST90086053	Cardiovascular disease || id:ebi-a-GCST90086053	exposure	Simple mode	14	0.0255804	0.106531	0.81398	-0.183219	0.23438	1.02591	0.832585	1.26413
806	ETNK1	ebi-a-GCST90086053	Cardiovascular disease || id:ebi-a-GCST90086053	exposure	Weighted mode	14	0.0125038	0.077994	0.875096	-0.140364	0.165372	1.01258	0.869041	1.17983
807	FAAH	ebi-a-GCST90086053	Cardiovascular disease || id:ebi-a-GCST90086053	exposure	MR Egger	55	-0.0799764	0.0476909	0.099437	-0.173451	0.0134978	0.923138	0.840759	1.01359
808	FAAH	ebi-a-GCST90086053	Cardiovascular disease || id:ebi-a-GCST90086053	exposure	Weighted median	55	-0.0355234	0.0319363	0.266	-0.0981185	0.0270717	0.9651	0.906541	1.02744
809	FAAH	ebi-a-GCST90086053	Cardiovascular disease || id:ebi-a-GCST90086053	exposure	Inverse variance weighted	55	-0.0684576	0.0226693	0.00252913	-0.11289	-0.0240257	0.933833	0.893249	0.976261
810	FAAH	ebi-a-GCST90086053	Cardiovascular disease || id:ebi-a-GCST90086053	exposure	Simple mode	55	-0.0253526	0.0536214	0.638255	-0.130451	0.0797452	0.974966	0.8777	1.08301
811	FAAH	ebi-a-GCST90086053	Cardiovascular disease || id:ebi-a-GCST90086053	exposure	Weighted mode	55	-0.0253526	0.0398099	0.526918	-0.10338	0.0526748	0.974966	0.901784	1.05409
812	FABP3	ebi-a-GCST90086053	Cardiovascular disease || id:ebi-a-GCST90086053	exposure	MR Egger	4	-0.293496	0.600358	0.673287	-1.4702	0.883205	0.745652	0.22988	2.41864
813	FABP3	ebi-a-GCST90086053	Cardiovascular disease || id:ebi-a-GCST90086053	exposure	Weighted median	4	0.0574862	0.117208	0.623806	-0.172241	0.287214	1.05917	0.841776	1.33271
814	FABP3	ebi-a-GCST90086053	Cardiovascular disease || id:ebi-a-GCST90086053	exposure	Inverse variance weighted	4	0.0723622	0.103808	0.485755	-0.131102	0.275826	1.07504	0.877129	1.31762
815	FABP3	ebi-a-GCST90086053	Cardiovascular disease || id:ebi-a-GCST90086053	exposure	Simple mode	4	0.0421018	0.143917	0.788939	-0.239976	0.32418	1.043	0.786647	1.3829
816	FABP3	ebi-a-GCST90086053	Cardiovascular disease || id:ebi-a-GCST90086053	exposure	Weighted mode	4	0.0573219	0.125658	0.679264	-0.188969	0.303612	1.059	0.827812	1.35474
817	FABP5	ebi-a-GCST90086053	Cardiovascular disease || id:ebi-a-GCST90086053	exposure	MR Egger	3	0.126466	0.235923	0.686739	-0.335943	0.588875	1.13481	0.714664	1.80196
818	FABP5	ebi-a-GCST90086053	Cardiovascular disease || id:ebi-a-GCST90086053	exposure	Weighted median	3	0.0560808	0.0654684	0.391661	-0.0722373	0.184399	1.05768	0.93031	1.2025
819	FABP5	ebi-a-GCST90086053	Cardiovascular disease || id:ebi-a-GCST90086053	exposure	Inverse variance weighted	3	0.0738642	0.0584621	0.206426	-0.0407215	0.18845	1.07666	0.960096	1.20738
820	FABP5	ebi-a-GCST90086053	Cardiovascular disease || id:ebi-a-GCST90086053	exposure	Simple mode	3	0.0281594	0.0832842	0.767472	-0.135078	0.191396	1.02856	0.873648	1.21094
821	FABP5	ebi-a-GCST90086053	Cardiovascular disease || id:ebi-a-GCST90086053	exposure	Weighted mode	3	0.0478995	0.0750999	0.588877	-0.0992963	0.195095	1.04907	0.905474	1.21543
822	FADS1	ebi-a-GCST90086053	Cardiovascular disease || id:ebi-a-GCST90086053	exposure	MR Egger	11	-0.138324	0.233284	0.567818	-0.59556	0.318912	0.870817	0.551254	1.37563
823	FADS1	ebi-a-GCST90086053	Cardiovascular disease || id:ebi-a-GCST90086053	exposure	Weighted median	11	-0.000496473	0.150144	0.997362	-0.294779	0.293786	0.999504	0.744696	1.3415
824	FADS1	ebi-a-GCST90086053	Cardiovascular disease || id:ebi-a-GCST90086053	exposure	Inverse variance weighted	11	-0.0443167	0.111765	0.691723	-0.263376	0.174742	0.956651	0.768453	1.19094
825	FADS1	ebi-a-GCST90086053	Cardiovascular disease || id:ebi-a-GCST90086053	exposure	Simple mode	11	-0.217608	0.211438	0.327643	-0.632026	0.19681	0.804441	0.531514	1.21751
826	FADS1	ebi-a-GCST90086053	Cardiovascular disease || id:ebi-a-GCST90086053	exposure	Weighted mode	11	0.0206099	0.171279	0.906605	-0.315097	0.356317	1.02082	0.729718	1.42806
827	FADS2	ebi-a-GCST90086053	Cardiovascular disease || id:ebi-a-GCST90086053	exposure	MR Egger	92	-0.068275	0.0227349	0.00345982	-0.112835	-0.0237147	0.934004	0.893298	0.976564
828	FADS2	ebi-a-GCST90086053	Cardiovascular disease || id:ebi-a-GCST90086053	exposure	Weighted median	92	-0.0721033	0.0237571	0.00240525	-0.118667	-0.0255393	0.930435	0.888103	0.974784
829	FADS2	ebi-a-GCST90086053	Cardiovascular disease || id:ebi-a-GCST90086053	exposure	Inverse variance weighted	92	-0.0585361	0.0154672	0.000153996	-0.0888518	-0.0282204	0.943144	0.914981	0.972174
830	FADS2	ebi-a-GCST90086053	Cardiovascular disease || id:ebi-a-GCST90086053	exposure	Simple mode	92	-0.0349885	0.0437907	0.426375	-0.120818	0.0508414	0.965617	0.886195	1.05216
831	FADS2	ebi-a-GCST90086053	Cardiovascular disease || id:ebi-a-GCST90086053	exposure	Weighted mode	92	-0.0675651	0.022598	0.00358933	-0.111857	-0.0232731	0.934667	0.894172	0.976996
832	FAM120B	ebi-a-GCST90086053	Cardiovascular disease || id:ebi-a-GCST90086053	exposure	MR Egger	78	0.0144204	0.0326424	0.659911	-0.0495588	0.0783996	1.01452	0.951649	1.08155
833	FAM120B	ebi-a-GCST90086053	Cardiovascular disease || id:ebi-a-GCST90086053	exposure	Weighted median	78	0.0431554	0.0297505	0.146898	-0.0151556	0.101466	1.0441	0.984959	1.10679
834	FAM120B	ebi-a-GCST90086053	Cardiovascular disease || id:ebi-a-GCST90086053	exposure	Inverse variance weighted	78	0.0422517	0.019333	0.0288546	0.00435896	0.0801444	1.04316	1.00437	1.08344
835	FAM120B	ebi-a-GCST90086053	Cardiovascular disease || id:ebi-a-GCST90086053	exposure	Simple mode	78	0.109162	0.0527188	0.0417443	0.00583271	0.212491	1.11534	1.00585	1.23675
836	FAM120B	ebi-a-GCST90086053	Cardiovascular disease || id:ebi-a-GCST90086053	exposure	Weighted mode	78	0.0260993	0.0347979	0.455525	-0.0421046	0.0943032	1.02644	0.958769	1.09889
837	FAR1	ebi-a-GCST90086053	Cardiovascular disease || id:ebi-a-GCST90086053	exposure	MR Egger	14	0.19874	0.238234	0.420452	-0.268198	0.665679	1.21987	0.764756	1.94581
838	FAR1	ebi-a-GCST90086053	Cardiovascular disease || id:ebi-a-GCST90086053	exposure	Weighted median	14	-0.0608876	0.106774	0.568509	-0.270164	0.148389	0.940929	0.763254	1.15996
839	FAR1	ebi-a-GCST90086053	Cardiovascular disease || id:ebi-a-GCST90086053	exposure	Inverse variance weighted	14	-0.170267	0.0936954	0.0691795	-0.35391	0.0133754	0.843439	0.701938	1.01347
840	FAR1	ebi-a-GCST90086053	Cardiovascular disease || id:ebi-a-GCST90086053	exposure	Simple mode	14	-0.0745749	0.179283	0.684223	-0.42597	0.27682	0.928138	0.653136	1.31893
841	FAR1	ebi-a-GCST90086053	Cardiovascular disease || id:ebi-a-GCST90086053	exposure	Weighted mode	14	-0.0112634	0.116107	0.924199	-0.238833	0.216306	0.9888	0.787547	1.24148
842	FAR2	ebi-a-GCST90086053	Cardiovascular disease || id:ebi-a-GCST90086053	exposure	Wald ratio	1	0.697871	0.603494	0.247524	-0.484977	1.88072	2.00947	0.615712	6.55821
843	FASN	ebi-a-GCST90086053	Cardiovascular disease || id:ebi-a-GCST90086053	exposure	Inverse variance weighted	2	-0.0745965	0.0531189	0.160221	-0.17871	0.0295166	0.928118	0.836349	1.02996
844	FDFT1	ebi-a-GCST90086053	Cardiovascular disease || id:ebi-a-GCST90086053	exposure	MR Egger	259	-0.0285585	0.0183683	0.121231	-0.0645603	0.00744335	0.971845	0.93748	1.00747
845	FDFT1	ebi-a-GCST90086053	Cardiovascular disease || id:ebi-a-GCST90086053	exposure	Weighted median	259	-0.0199746	0.0126629	0.114701	-0.0447938	0.00484465	0.980224	0.956195	1.00486
846	FDFT1	ebi-a-GCST90086053	Cardiovascular disease || id:ebi-a-GCST90086053	exposure	Inverse variance weighted	259	-0.0207535	0.00823385	0.0117184	-0.0368919	-0.00461519	0.97946	0.96378	0.995395
847	FDFT1	ebi-a-GCST90086053	Cardiovascular disease || id:ebi-a-GCST90086053	exposure	Simple mode	259	-0.00986111	0.0259407	0.704154	-0.0607049	0.0409827	0.990187	0.941101	1.04183
848	FDFT1	ebi-a-GCST90086053	Cardiovascular disease || id:ebi-a-GCST90086053	exposure	Weighted mode	259	-0.0202008	0.0168953	0.232933	-0.0533157	0.0129141	0.980002	0.948081	1.013
849	FDPS	ebi-a-GCST90086053	Cardiovascular disease || id:ebi-a-GCST90086053	exposure	MR Egger	3	0.686957	0.838756	0.563132	-0.957005	2.33092	1.98766	0.384041	10.2874
850	FDPS	ebi-a-GCST90086053	Cardiovascular disease || id:ebi-a-GCST90086053	exposure	Weighted median	3	-0.000418226	0.18893	0.998234	-0.370722	0.369885	0.999582	0.690236	1.44757
851	FDPS	ebi-a-GCST90086053	Cardiovascular disease || id:ebi-a-GCST90086053	exposure	Inverse variance weighted	3	-0.035406	0.178264	0.842563	-0.384803	0.313991	0.965213	0.680585	1.36888
852	FDPS	ebi-a-GCST90086053	Cardiovascular disease || id:ebi-a-GCST90086053	exposure	Simple mode	3	-0.0101262	0.251779	0.971573	-0.503613	0.483361	0.989925	0.604343	1.62152
853	FDPS	ebi-a-GCST90086053	Cardiovascular disease || id:ebi-a-GCST90086053	exposure	Weighted mode	3	0.0170886	0.218529	0.94479	-0.411228	0.445405	1.01724	0.662836	1.56112
854	FDX1	ebi-a-GCST90086053	Cardiovascular disease || id:ebi-a-GCST90086053	exposure	MR Egger	33	-0.0115896	0.0742043	0.8769	-0.15703	0.133851	0.988477	0.854678	1.14322
855	FDX1	ebi-a-GCST90086053	Cardiovascular disease || id:ebi-a-GCST90086053	exposure	Weighted median	33	-0.0847019	0.0523274	0.105514	-0.187264	0.0178598	0.918786	0.829225	1.01802
856	FDX1	ebi-a-GCST90086053	Cardiovascular disease || id:ebi-a-GCST90086053	exposure	Inverse variance weighted	33	-0.0691932	0.0369308	0.060987	-0.141578	0.00319119	0.933146	0.867988	1.0032
857	FDX1	ebi-a-GCST90086053	Cardiovascular disease || id:ebi-a-GCST90086053	exposure	Simple mode	33	-0.0574012	0.0879802	0.518781	-0.229843	0.11504	0.944215	0.794659	1.12192
858	FDX1	ebi-a-GCST90086053	Cardiovascular disease || id:ebi-a-GCST90086053	exposure	Weighted mode	33	-0.0713064	0.0549533	0.203708	-0.179015	0.0364021	0.931177	0.836093	1.03707
859	FDXR	ebi-a-GCST90086053	Cardiovascular disease || id:ebi-a-GCST90086053	exposure	MR Egger	4	-0.134101	0.374691	0.754662	-0.868496	0.600293	0.874501	0.419582	1.82265
860	FDXR	ebi-a-GCST90086053	Cardiovascular disease || id:ebi-a-GCST90086053	exposure	Weighted median	4	-0.00802712	0.149608	0.957211	-0.301259	0.285205	0.992005	0.739886	1.33003
861	FDXR	ebi-a-GCST90086053	Cardiovascular disease || id:ebi-a-GCST90086053	exposure	Inverse variance weighted	4	0.00373926	0.140374	0.978749	-0.271393	0.278872	1.00375	0.762317	1.32164
862	FDXR	ebi-a-GCST90086053	Cardiovascular disease || id:ebi-a-GCST90086053	exposure	Simple mode	4	-0.177136	0.237944	0.510618	-0.643506	0.289234	0.837666	0.525447	1.3354
863	FDXR	ebi-a-GCST90086053	Cardiovascular disease || id:ebi-a-GCST90086053	exposure	Weighted mode	4	-0.00404202	0.15559	0.980906	-0.308998	0.300914	0.995966	0.734182	1.35109
864	FHL2	ebi-a-GCST90086053	Cardiovascular disease || id:ebi-a-GCST90086053	exposure	MR Egger	22	0.04441	0.0453051	0.338676	-0.044388	0.133208	1.04541	0.956583	1.14249
865	FHL2	ebi-a-GCST90086053	Cardiovascular disease || id:ebi-a-GCST90086053	exposure	Weighted median	22	0.0186795	0.0453692	0.680542	-0.070244	0.107603	1.01886	0.932166	1.11361
866	FHL2	ebi-a-GCST90086053	Cardiovascular disease || id:ebi-a-GCST90086053	exposure	Inverse variance weighted	22	0.0233546	0.0324877	0.472217	-0.0403212	0.0870304	1.02363	0.960481	1.09093
867	FHL2	ebi-a-GCST90086053	Cardiovascular disease || id:ebi-a-GCST90086053	exposure	Simple mode	22	-0.075934	0.0703046	0.29236	-0.213731	0.0618631	0.926877	0.807566	1.06382
868	FHL2	ebi-a-GCST90086053	Cardiovascular disease || id:ebi-a-GCST90086053	exposure	Weighted mode	22	0.0108394	0.0389979	0.78377	-0.0655964	0.0872752	1.0109	0.936509	1.0912
869	FIG4	ebi-a-GCST90086053	Cardiovascular disease || id:ebi-a-GCST90086053	exposure	MR Egger	23	-0.105544	0.112443	0.358583	-0.325932	0.114844	0.899835	0.721854	1.1217
870	FIG4	ebi-a-GCST90086053	Cardiovascular disease || id:ebi-a-GCST90086053	exposure	Weighted median	23	-0.017529	0.0697529	0.801581	-0.154245	0.119187	0.982624	0.857062	1.12658
871	FIG4	ebi-a-GCST90086053	Cardiovascular disease || id:ebi-a-GCST90086053	exposure	Inverse variance weighted	23	-0.0160996	0.0514792	0.754478	-0.116999	0.0847996	0.984029	0.889586	1.0885
872	FIG4	ebi-a-GCST90086053	Cardiovascular disease || id:ebi-a-GCST90086053	exposure	Simple mode	23	0.00808991	0.119488	0.946632	-0.226107	0.242287	1.00812	0.797633	1.27416
873	FIG4	ebi-a-GCST90086053	Cardiovascular disease || id:ebi-a-GCST90086053	exposure	Weighted mode	23	0.0698332	0.0885427	0.438708	-0.103711	0.243377	1.07233	0.901486	1.27555
874	FITM2	ebi-a-GCST90086053	Cardiovascular disease || id:ebi-a-GCST90086053	exposure	MR Egger	3	-0.779995	1.39219	0.674885	-3.50869	1.9487	0.458409	0.0299361	7.01955
875	FITM2	ebi-a-GCST90086053	Cardiovascular disease || id:ebi-a-GCST90086053	exposure	Weighted median	3	-0.132944	0.285412	0.641361	-0.692352	0.426464	0.875514	0.500398	1.53183
876	FITM2	ebi-a-GCST90086053	Cardiovascular disease || id:ebi-a-GCST90086053	exposure	Inverse variance weighted	3	-0.0882505	0.257839	0.732148	-0.593615	0.417114	0.915532	0.552327	1.51758
877	FITM2	ebi-a-GCST90086053	Cardiovascular disease || id:ebi-a-GCST90086053	exposure	Simple mode	3	-0.125436	0.362494	0.762327	-0.835925	0.585053	0.882112	0.433473	1.79509
878	FITM2	ebi-a-GCST90086053	Cardiovascular disease || id:ebi-a-GCST90086053	exposure	Weighted mode	3	-0.159365	0.319637	0.667508	-0.785854	0.467124	0.852685	0.45573	1.5954
879	G0S2	ebi-a-GCST90086053	Cardiovascular disease || id:ebi-a-GCST90086053	exposure	MR Egger	13	0.314229	0.191523	0.129117	-0.0611562	0.689613	1.3692	0.940676	1.99294
880	G0S2	ebi-a-GCST90086053	Cardiovascular disease || id:ebi-a-GCST90086053	exposure	Weighted median	13	0.16935	0.121423	0.163101	-0.0686382	0.407339	1.18453	0.933664	1.50281
881	G0S2	ebi-a-GCST90086053	Cardiovascular disease || id:ebi-a-GCST90086053	exposure	Inverse variance weighted	13	0.122848	0.0900066	0.172292	-0.053565	0.299261	1.13071	0.947844	1.34886
882	G0S2	ebi-a-GCST90086053	Cardiovascular disease || id:ebi-a-GCST90086053	exposure	Simple mode	13	-0.0484442	0.176603	0.78851	-0.394586	0.297697	0.95271	0.673959	1.34675
883	G0S2	ebi-a-GCST90086053	Cardiovascular disease || id:ebi-a-GCST90086053	exposure	Weighted mode	13	0.178177	0.11384	0.143526	-0.0449506	0.401304	1.19504	0.956045	1.49377
884	GAL3ST1	ebi-a-GCST90086053	Cardiovascular disease || id:ebi-a-GCST90086053	exposure	Inverse variance weighted	2	-0.0938291	0.446072	0.833398	-0.968131	0.780473	0.910438	0.379792	2.1825
885	GALC	ebi-a-GCST90086053	Cardiovascular disease || id:ebi-a-GCST90086053	exposure	MR Egger	40	0.0155756	0.06076	0.799066	-0.103514	0.134665	1.0157	0.901663	1.14415
886	GALC	ebi-a-GCST90086053	Cardiovascular disease || id:ebi-a-GCST90086053	exposure	Weighted median	40	-0.0181012	0.0407986	0.65728	-0.0980665	0.0618641	0.982062	0.906589	1.06382
887	GALC	ebi-a-GCST90086053	Cardiovascular disease || id:ebi-a-GCST90086053	exposure	Inverse variance weighted	40	-0.0446903	0.0283562	0.115019	-0.100268	0.0108879	0.956294	0.904595	1.01095
888	GALC	ebi-a-GCST90086053	Cardiovascular disease || id:ebi-a-GCST90086053	exposure	Simple mode	40	-0.0450266	0.0666751	0.503462	-0.17571	0.0856567	0.955972	0.838861	1.08943
889	GALC	ebi-a-GCST90086053	Cardiovascular disease || id:ebi-a-GCST90086053	exposure	Weighted mode	40	-0.0450266	0.0416893	0.286754	-0.126738	0.0366845	0.955972	0.880965	1.03737
890	GBA2	ebi-a-GCST90086053	Cardiovascular disease || id:ebi-a-GCST90086053	exposure	MR Egger	99	0.0388216	0.0470087	0.410922	-0.0533155	0.130959	1.03958	0.948081	1.13992
891	GBA2	ebi-a-GCST90086053	Cardiovascular disease || id:ebi-a-GCST90086053	exposure	Weighted median	99	-0.00693331	0.0350537	0.843209	-0.0756386	0.061772	0.993091	0.927151	1.06372
892	GBA2	ebi-a-GCST90086053	Cardiovascular disease || id:ebi-a-GCST90086053	exposure	Inverse variance weighted	99	-0.0253329	0.0219247	0.247906	-0.0683054	0.0176396	0.974985	0.933975	1.0178
893	GBA2	ebi-a-GCST90086053	Cardiovascular disease || id:ebi-a-GCST90086053	exposure	Simple mode	99	-0.0136696	0.0645196	0.83265	-0.140128	0.112789	0.986423	0.869247	1.1194
894	GBA2	ebi-a-GCST90086053	Cardiovascular disease || id:ebi-a-GCST90086053	exposure	Weighted mode	99	-0.0189679	0.0428328	0.65886	-0.10292	0.0649844	0.981211	0.902199	1.06714
895	GDE1	ebi-a-GCST90086053	Cardiovascular disease || id:ebi-a-GCST90086053	exposure	MR Egger	53	0.0174653	0.0286306	0.544555	-0.0386506	0.0735813	1.01762	0.962087	1.07636
896	GDE1	ebi-a-GCST90086053	Cardiovascular disease || id:ebi-a-GCST90086053	exposure	Weighted median	53	0.0282486	0.0272986	0.300761	-0.0252566	0.0817538	1.02865	0.97506	1.08519
897	GDE1	ebi-a-GCST90086053	Cardiovascular disease || id:ebi-a-GCST90086053	exposure	Inverse variance weighted	53	-0.0139166	0.0182851	0.446603	-0.0497553	0.0219221	0.98618	0.951462	1.02216
898	GDE1	ebi-a-GCST90086053	Cardiovascular disease || id:ebi-a-GCST90086053	exposure	Simple mode	53	-0.00850078	0.0454253	0.852281	-0.0975344	0.0805329	0.991535	0.907071	1.08386
899	GDE1	ebi-a-GCST90086053	Cardiovascular disease || id:ebi-a-GCST90086053	exposure	Weighted mode	53	0.0113221	0.0263322	0.668991	-0.0402889	0.0629332	1.01139	0.960512	1.06496
900	GDPD3	ebi-a-GCST90086053	Cardiovascular disease || id:ebi-a-GCST90086053	exposure	MR Egger	18	0.189191	0.173958	0.292899	-0.151767	0.530148	1.20827	0.859189	1.69918
901	GDPD3	ebi-a-GCST90086053	Cardiovascular disease || id:ebi-a-GCST90086053	exposure	Weighted median	18	0.0521443	0.0787904	0.508093	-0.102285	0.206573	1.05353	0.902772	1.22946
902	GDPD3	ebi-a-GCST90086053	Cardiovascular disease || id:ebi-a-GCST90086053	exposure	Inverse variance weighted	18	0.0847404	0.0620191	0.171826	-0.0368171	0.206298	1.08843	0.963852	1.22912
903	GDPD3	ebi-a-GCST90086053	Cardiovascular disease || id:ebi-a-GCST90086053	exposure	Simple mode	18	0.0529322	0.107186	0.627744	-0.157153	0.263018	1.05436	0.854573	1.30085
904	GDPD3	ebi-a-GCST90086053	Cardiovascular disease || id:ebi-a-GCST90086053	exposure	Weighted mode	18	0.0406435	0.0895107	0.655527	-0.134797	0.216084	1.04148	0.873893	1.24121
905	GDPD5	ebi-a-GCST90086053	Cardiovascular disease || id:ebi-a-GCST90086053	exposure	MR Egger	87	0.0853346	0.0299861	0.00555068	0.0265619	0.144107	1.08908	1.02692	1.15501
906	GDPD5	ebi-a-GCST90086053	Cardiovascular disease || id:ebi-a-GCST90086053	exposure	Weighted median	87	0.0891077	0.027414	0.00115225	0.0353763	0.142839	1.0932	1.03601	1.15354
907	GDPD5	ebi-a-GCST90086053	Cardiovascular disease || id:ebi-a-GCST90086053	exposure	Inverse variance weighted	87	0.0849393	0.0191636	9.3219e-06	0.0473787	0.1225	1.08865	1.04852	1.13032
908	GDPD5	ebi-a-GCST90086053	Cardiovascular disease || id:ebi-a-GCST90086053	exposure	Simple mode	87	0.0678965	0.0439954	0.126439	-0.0183345	0.154128	1.07025	0.981833	1.16664
909	GDPD5	ebi-a-GCST90086053	Cardiovascular disease || id:ebi-a-GCST90086053	exposure	Weighted mode	87	0.0806546	0.0234583	0.000904831	0.0346763	0.126633	1.084	1.03528	1.135
910	GGPS1	ebi-a-GCST90086053	Cardiovascular disease || id:ebi-a-GCST90086053	exposure	MR Egger	28	0.0369779	0.0512729	0.477223	-0.0635169	0.137473	1.03767	0.938458	1.14737
911	GGPS1	ebi-a-GCST90086053	Cardiovascular disease || id:ebi-a-GCST90086053	exposure	Weighted median	28	-0.0192524	0.045977	0.675407	-0.109367	0.0708625	0.980932	0.896401	1.07343
912	GGPS1	ebi-a-GCST90086053	Cardiovascular disease || id:ebi-a-GCST90086053	exposure	Inverse variance weighted	28	0.0580595	0.0312637	0.0632987	-0.00321744	0.119336	1.05978	0.996788	1.12675
913	GGPS1	ebi-a-GCST90086053	Cardiovascular disease || id:ebi-a-GCST90086053	exposure	Simple mode	28	-0.0104782	0.0802277	0.897055	-0.167724	0.146768	0.989576	0.845587	1.15809
914	GGPS1	ebi-a-GCST90086053	Cardiovascular disease || id:ebi-a-GCST90086053	exposure	Weighted mode	28	-0.0292726	0.0476477	0.544124	-0.122662	0.0641169	0.971152	0.884563	1.06622
915	GGT1	ebi-a-GCST90086053	Cardiovascular disease || id:ebi-a-GCST90086053	exposure	MR Egger	19	0.0706562	0.112764	0.539257	-0.150362	0.291675	1.07321	0.860396	1.33867
916	GGT1	ebi-a-GCST90086053	Cardiovascular disease || id:ebi-a-GCST90086053	exposure	Weighted median	19	-0.0390902	0.0704687	0.579088	-0.177209	0.0990284	0.961664	0.837605	1.1041
917	GGT1	ebi-a-GCST90086053	Cardiovascular disease || id:ebi-a-GCST90086053	exposure	Inverse variance weighted	19	-0.0636736	0.0507919	0.209982	-0.163226	0.0358786	0.938311	0.849399	1.03653
918	GGT1	ebi-a-GCST90086053	Cardiovascular disease || id:ebi-a-GCST90086053	exposure	Simple mode	19	-0.041405	0.107173	0.703775	-0.251464	0.168654	0.95944	0.777661	1.18371
919	GGT1	ebi-a-GCST90086053	Cardiovascular disease || id:ebi-a-GCST90086053	exposure	Weighted mode	19	-0.0345733	0.0817794	0.677475	-0.194861	0.125714	0.966018	0.822949	1.13396
920	GGT5	ebi-a-GCST90086053	Cardiovascular disease || id:ebi-a-GCST90086053	exposure	MR Egger	7	-0.150789	0.234604	0.548703	-0.610613	0.309035	0.860029	0.543018	1.36211
921	GGT5	ebi-a-GCST90086053	Cardiovascular disease || id:ebi-a-GCST90086053	exposure	Weighted median	7	-0.170384	0.140024	0.223671	-0.444831	0.104062	0.843341	0.640933	1.10967
922	GGT5	ebi-a-GCST90086053	Cardiovascular disease || id:ebi-a-GCST90086053	exposure	Inverse variance weighted	7	-0.190717	0.115203	0.0978252	-0.416516	0.0350805	0.826366	0.65934	1.0357
923	GGT5	ebi-a-GCST90086053	Cardiovascular disease || id:ebi-a-GCST90086053	exposure	Simple mode	7	-0.174096	0.187078	0.387969	-0.54077	0.192578	0.840216	0.5823	1.21237
924	GGT5	ebi-a-GCST90086053	Cardiovascular disease || id:ebi-a-GCST90086053	exposure	Weighted mode	7	-0.165249	0.166083	0.358164	-0.490771	0.160273	0.847683	0.612154	1.17383
925	GLB1	ebi-a-GCST90086053	Cardiovascular disease || id:ebi-a-GCST90086053	exposure	MR Egger	41	-0.0489732	0.104464	0.641818	-0.253722	0.155776	0.952207	0.775907	1.16856
926	GLB1	ebi-a-GCST90086053	Cardiovascular disease || id:ebi-a-GCST90086053	exposure	Weighted median	41	0.0689309	0.0621035	0.267027	-0.0527921	0.190654	1.07136	0.948577	1.21004
927	GLB1	ebi-a-GCST90086053	Cardiovascular disease || id:ebi-a-GCST90086053	exposure	Inverse variance weighted	41	0.111582	0.0437179	0.0107006	0.0258953	0.197269	1.11805	1.02623	1.21807
928	GLB1	ebi-a-GCST90086053	Cardiovascular disease || id:ebi-a-GCST90086053	exposure	Simple mode	41	-0.055711	0.124147	0.656033	-0.299039	0.187617	0.945812	0.741531	1.20637
929	GLB1	ebi-a-GCST90086053	Cardiovascular disease || id:ebi-a-GCST90086053	exposure	Weighted mode	41	-0.0372752	0.089454	0.679128	-0.212605	0.138055	0.963411	0.808475	1.14804
930	GLB1L	ebi-a-GCST90086053	Cardiovascular disease || id:ebi-a-GCST90086053	exposure	MR Egger	47	0.0155415	0.0328615	0.638542	-0.0488671	0.0799502	1.01566	0.952308	1.08323
931	GLB1L	ebi-a-GCST90086053	Cardiovascular disease || id:ebi-a-GCST90086053	exposure	Weighted median	47	0.0403184	0.0264403	0.127289	-0.0115047	0.0921414	1.04114	0.988561	1.09652
932	GLB1L	ebi-a-GCST90086053	Cardiovascular disease || id:ebi-a-GCST90086053	exposure	Inverse variance weighted	47	0.0191336	0.0203609	0.347361	-0.0207738	0.0590411	1.01932	0.97944	1.06082
933	GLB1L	ebi-a-GCST90086053	Cardiovascular disease || id:ebi-a-GCST90086053	exposure	Simple mode	47	-0.00653525	0.0488601	0.89418	-0.102301	0.0892305	0.993486	0.902758	1.09333
934	GLB1L	ebi-a-GCST90086053	Cardiovascular disease || id:ebi-a-GCST90086053	exposure	Weighted mode	47	0.0304587	0.0234289	0.200059	-0.0154618	0.0763793	1.03093	0.984657	1.07937
935	GLB1L2	ebi-a-GCST90086053	Cardiovascular disease || id:ebi-a-GCST90086053	exposure	MR Egger	24	0.301279	0.254092	0.248387	-0.196741	0.799299	1.35159	0.821403	2.22398
936	GLB1L2	ebi-a-GCST90086053	Cardiovascular disease || id:ebi-a-GCST90086053	exposure	Weighted median	24	0.111374	0.108236	0.303483	-0.100768	0.323515	1.11781	0.904143	1.38198
937	GLB1L2	ebi-a-GCST90086053	Cardiovascular disease || id:ebi-a-GCST90086053	exposure	Inverse variance weighted	24	0.0770447	0.0818978	0.346837	-0.083475	0.237564	1.08009	0.919914	1.26816
938	GLB1L2	ebi-a-GCST90086053	Cardiovascular disease || id:ebi-a-GCST90086053	exposure	Simple mode	24	0.0413318	0.171898	0.812116	-0.295587	0.378251	1.0422	0.744094	1.45973
939	GLB1L2	ebi-a-GCST90086053	Cardiovascular disease || id:ebi-a-GCST90086053	exposure	Weighted mode	24	0.0769853	0.147096	0.605723	-0.211322	0.365293	1.08003	0.809513	1.44094
940	GLB1L3	ebi-a-GCST90086053	Cardiovascular disease || id:ebi-a-GCST90086053	exposure	MR Egger	8	0.41785	0.526577	0.457698	-0.614242	1.44994	1.51869	0.541051	4.26286
941	GLB1L3	ebi-a-GCST90086053	Cardiovascular disease || id:ebi-a-GCST90086053	exposure	Weighted median	8	0.370064	0.164863	0.0247886	0.0469333	0.693196	1.44783	1.04805	2.0001
942	GLB1L3	ebi-a-GCST90086053	Cardiovascular disease || id:ebi-a-GCST90086053	exposure	Inverse variance weighted	8	0.235648	0.226584	0.298341	-0.208458	0.679753	1.26573	0.811835	1.97339
943	GLB1L3	ebi-a-GCST90086053	Cardiovascular disease || id:ebi-a-GCST90086053	exposure	Simple mode	8	0.545318	0.229925	0.0494807	0.0946652	0.995971	1.72516	1.09929	2.70735
944	GLB1L3	ebi-a-GCST90086053	Cardiovascular disease || id:ebi-a-GCST90086053	exposure	Weighted mode	8	0.500175	0.222673	0.059528	0.0637362	0.936614	1.64901	1.06581	2.55133
945	GLIPR1	ebi-a-GCST90086053	Cardiovascular disease || id:ebi-a-GCST90086053	exposure	MR Egger	45	0.0104099	0.0428117	0.809042	-0.0735012	0.0943209	1.01046	0.929135	1.09891
946	GLIPR1	ebi-a-GCST90086053	Cardiovascular disease || id:ebi-a-GCST90086053	exposure	Weighted median	45	-0.00276774	0.0285525	0.922778	-0.0587307	0.0531952	0.997236	0.942961	1.05464
947	GLIPR1	ebi-a-GCST90086053	Cardiovascular disease || id:ebi-a-GCST90086053	exposure	Inverse variance weighted	45	0.00393583	0.0215449	0.855049	-0.0382922	0.0461639	1.00394	0.962432	1.04725
948	GLIPR1	ebi-a-GCST90086053	Cardiovascular disease || id:ebi-a-GCST90086053	exposure	Simple mode	45	0.0207361	0.0484105	0.670495	-0.0741486	0.115621	1.02095	0.928534	1.12257
949	GLIPR1	ebi-a-GCST90086053	Cardiovascular disease || id:ebi-a-GCST90086053	exposure	Weighted mode	45	0.00165695	0.0331167	0.960322	-0.0632517	0.0665656	1.00166	0.938707	1.06883
950	GM2A	ebi-a-GCST90086053	Cardiovascular disease || id:ebi-a-GCST90086053	exposure	MR Egger	120	0.00719603	0.0146063	0.623163	-0.0214322	0.0358243	1.00722	0.978796	1.03647
951	GM2A	ebi-a-GCST90086053	Cardiovascular disease || id:ebi-a-GCST90086053	exposure	Weighted median	120	0.0297542	0.0162656	0.0673586	-0.00212634	0.0616348	1.0302	0.997876	1.06357
952	GM2A	ebi-a-GCST90086053	Cardiovascular disease || id:ebi-a-GCST90086053	exposure	Inverse variance weighted	120	0.00960717	0.0099104	0.332344	-0.00981722	0.0290316	1.00965	0.990231	1.02946
953	GM2A	ebi-a-GCST90086053	Cardiovascular disease || id:ebi-a-GCST90086053	exposure	Simple mode	120	0.0113617	0.028547	0.691344	-0.0445904	0.0673138	1.01143	0.956389	1.06963
954	GM2A	ebi-a-GCST90086053	Cardiovascular disease || id:ebi-a-GCST90086053	exposure	Weighted mode	120	0.016761	0.0146977	0.256418	-0.0120465	0.0455685	1.0169	0.988026	1.04662
955	GNPAT	ebi-a-GCST90086053	Cardiovascular disease || id:ebi-a-GCST90086053	exposure	MR Egger	24	-0.102156	0.108872	0.358273	-0.315545	0.111234	0.902889	0.729391	1.11766
956	GNPAT	ebi-a-GCST90086053	Cardiovascular disease || id:ebi-a-GCST90086053	exposure	Weighted median	24	0.0299919	0.0638486	0.638545	-0.0951515	0.155135	1.03045	0.909235	1.16782
957	GNPAT	ebi-a-GCST90086053	Cardiovascular disease || id:ebi-a-GCST90086053	exposure	Inverse variance weighted	24	0.00945264	0.0444004	0.831409	-0.0775722	0.0964775	1.0095	0.92536	1.10128
958	GNPAT	ebi-a-GCST90086053	Cardiovascular disease || id:ebi-a-GCST90086053	exposure	Simple mode	24	0.00512463	0.0956621	0.95774	-0.182373	0.192622	1.00514	0.83329	1.21242
959	GNPAT	ebi-a-GCST90086053	Cardiovascular disease || id:ebi-a-GCST90086053	exposure	Weighted mode	24	0.0274222	0.0771904	0.725637	-0.123871	0.178715	1.0278	0.883494	1.19568
960	GPAM	ebi-a-GCST90086053	Cardiovascular disease || id:ebi-a-GCST90086053	exposure	Inverse variance weighted	2	-0.203378	0.181809	0.263295	-0.559723	0.152967	0.81597	0.571367	1.16529
961	GPAT2	ebi-a-GCST90086053	Cardiovascular disease || id:ebi-a-GCST90086053	exposure	MR Egger	4	-0.0156304	0.133641	0.91758	-0.277568	0.246307	0.984491	0.757624	1.27929
962	GPAT2	ebi-a-GCST90086053	Cardiovascular disease || id:ebi-a-GCST90086053	exposure	Weighted median	4	-0.0147183	0.0906965	0.871084	-0.192484	0.163047	0.985389	0.824908	1.17709
963	GPAT2	ebi-a-GCST90086053	Cardiovascular disease || id:ebi-a-GCST90086053	exposure	Inverse variance weighted	4	-0.0143642	0.0828577	0.862369	-0.176765	0.148037	0.985738	0.837976	1.15956
964	GPAT2	ebi-a-GCST90086053	Cardiovascular disease || id:ebi-a-GCST90086053	exposure	Simple mode	4	-0.0511628	0.132656	0.725456	-0.311168	0.208842	0.950124	0.732591	1.23225
965	GPAT2	ebi-a-GCST90086053	Cardiovascular disease || id:ebi-a-GCST90086053	exposure	Weighted mode	4	-0.00696361	0.098536	0.948107	-0.200094	0.186167	0.993061	0.818654	1.20462
966	GPCPD1	ebi-a-GCST90086053	Cardiovascular disease || id:ebi-a-GCST90086053	exposure	MR Egger	41	0.0729301	0.0569189	0.207655	-0.038631	0.184491	1.07566	0.962106	1.20261
967	GPCPD1	ebi-a-GCST90086053	Cardiovascular disease || id:ebi-a-GCST90086053	exposure	Weighted median	41	0.0443826	0.0433422	0.305834	-0.0405682	0.129333	1.04538	0.960244	1.13807
968	GPCPD1	ebi-a-GCST90086053	Cardiovascular disease || id:ebi-a-GCST90086053	exposure	Inverse variance weighted	41	0.0212575	0.0294431	0.470302	-0.036451	0.0789661	1.02149	0.964205	1.08217
969	GPCPD1	ebi-a-GCST90086053	Cardiovascular disease || id:ebi-a-GCST90086053	exposure	Simple mode	41	-0.00713626	0.0709551	0.920391	-0.146208	0.131936	0.992889	0.863978	1.14104
970	GPCPD1	ebi-a-GCST90086053	Cardiovascular disease || id:ebi-a-GCST90086053	exposure	Weighted mode	41	0.0610914	0.0436414	0.169266	-0.0244457	0.146629	1.063	0.975851	1.15792
971	GPD1L	ebi-a-GCST90086053	Cardiovascular disease || id:ebi-a-GCST90086053	exposure	MR Egger	82	-0.066257	0.0284234	0.022268	-0.121967	-0.0105471	0.93589	0.885178	0.989508
972	GPD1L	ebi-a-GCST90086053	Cardiovascular disease || id:ebi-a-GCST90086053	exposure	Weighted median	82	-0.0676754	0.0272911	0.0131471	-0.121166	-0.0141848	0.934564	0.885887	0.985915
973	GPD1L	ebi-a-GCST90086053	Cardiovascular disease || id:ebi-a-GCST90086053	exposure	Inverse variance weighted	82	-0.0572338	0.0175213	0.00108871	-0.0915755	-0.0228922	0.944373	0.912492	0.977368
974	GPD1L	ebi-a-GCST90086053	Cardiovascular disease || id:ebi-a-GCST90086053	exposure	Simple mode	82	0.0286201	0.0452105	0.52849	-0.0599924	0.117233	1.02903	0.941772	1.12438
975	GPD1L	ebi-a-GCST90086053	Cardiovascular disease || id:ebi-a-GCST90086053	exposure	Weighted mode	82	-0.0577088	0.0252037	0.0246415	-0.107108	-0.00830943	0.943925	0.898429	0.991725
976	GPD2	ebi-a-GCST90086053	Cardiovascular disease || id:ebi-a-GCST90086053	exposure	MR Egger	84	-0.0354919	0.0536761	0.510322	-0.140697	0.0697132	0.965131	0.868753	1.0722
977	GPD2	ebi-a-GCST90086053	Cardiovascular disease || id:ebi-a-GCST90086053	exposure	Weighted median	84	-0.0888914	0.0375685	0.0179758	-0.162526	-0.0152572	0.914945	0.849994	0.984859
978	GPD2	ebi-a-GCST90086053	Cardiovascular disease || id:ebi-a-GCST90086053	exposure	Inverse variance weighted	84	-0.049685	0.0252744	0.0493186	-0.0992227	-0.000147279	0.951529	0.905541	0.999853
979	GPD2	ebi-a-GCST90086053	Cardiovascular disease || id:ebi-a-GCST90086053	exposure	Simple mode	84	-0.0733275	0.0661041	0.270516	-0.202892	0.0562366	0.929296	0.816367	1.05785
980	GPD2	ebi-a-GCST90086053	Cardiovascular disease || id:ebi-a-GCST90086053	exposure	Weighted mode	84	-0.0870611	0.0455218	0.0592597	-0.176284	0.0021617	0.916621	0.83838	1.00216
981	GPX1	ebi-a-GCST90086053	Cardiovascular disease || id:ebi-a-GCST90086053	exposure	MR Egger	7	-0.510544	0.457126	0.314831	-1.40651	0.385424	0.600169	0.244997	1.47024
982	GPX1	ebi-a-GCST90086053	Cardiovascular disease || id:ebi-a-GCST90086053	exposure	Weighted median	7	0.0209579	0.141542	0.882289	-0.256464	0.29838	1.02118	0.773783	1.34767
983	GPX1	ebi-a-GCST90086053	Cardiovascular disease || id:ebi-a-GCST90086053	exposure	Inverse variance weighted	7	0.0751534	0.113602	0.50826	-0.147507	0.297814	1.07805	0.862856	1.34691
984	GPX1	ebi-a-GCST90086053	Cardiovascular disease || id:ebi-a-GCST90086053	exposure	Simple mode	7	0.0372798	0.171879	0.835477	-0.299603	0.374162	1.03798	0.741112	1.45377
985	GPX1	ebi-a-GCST90086053	Cardiovascular disease || id:ebi-a-GCST90086053	exposure	Weighted mode	7	0.0113827	0.154999	0.943845	-0.292415	0.315181	1.01145	0.746458	1.37051
986	GPX2	ebi-a-GCST90086053	Cardiovascular disease || id:ebi-a-GCST90086053	exposure	MR Egger	7	0.0195998	0.271908	0.945331	-0.513339	0.552539	1.01979	0.598494	1.73766
987	GPX2	ebi-a-GCST90086053	Cardiovascular disease || id:ebi-a-GCST90086053	exposure	Weighted median	7	-0.112081	0.143252	0.433979	-0.392855	0.168694	0.893972	0.675126	1.18376
988	GPX2	ebi-a-GCST90086053	Cardiovascular disease || id:ebi-a-GCST90086053	exposure	Inverse variance weighted	7	-0.0579021	0.113503	0.609954	-0.280367	0.164563	0.943742	0.755506	1.17888
989	GPX2	ebi-a-GCST90086053	Cardiovascular disease || id:ebi-a-GCST90086053	exposure	Simple mode	7	0.222304	0.254729	0.416375	-0.276964	0.721573	1.24895	0.758082	2.05767
990	GPX2	ebi-a-GCST90086053	Cardiovascular disease || id:ebi-a-GCST90086053	exposure	Weighted mode	7	-0.309959	0.217788	0.204527	-0.736823	0.116905	0.733477	0.478632	1.12401
991	GRHL1	ebi-a-GCST90086053	Cardiovascular disease || id:ebi-a-GCST90086053	exposure	MR Egger	25	-0.071117	0.0756619	0.35702	-0.219414	0.0771803	0.931353	0.802989	1.08024
992	GRHL1	ebi-a-GCST90086053	Cardiovascular disease || id:ebi-a-GCST90086053	exposure	Weighted median	25	-0.034942	0.0596472	0.558003	-0.151851	0.0819666	0.965661	0.859117	1.08542
993	GRHL1	ebi-a-GCST90086053	Cardiovascular disease || id:ebi-a-GCST90086053	exposure	Inverse variance weighted	25	-0.0331617	0.0394782	0.400908	-0.110539	0.0442156	0.967382	0.895351	1.04521
994	GRHL1	ebi-a-GCST90086053	Cardiovascular disease || id:ebi-a-GCST90086053	exposure	Simple mode	25	-0.0555914	0.100722	0.5861	-0.253006	0.141823	0.945926	0.776463	1.15237
995	GRHL1	ebi-a-GCST90086053	Cardiovascular disease || id:ebi-a-GCST90086053	exposure	Weighted mode	25	-0.0201674	0.0624119	0.749392	-0.142495	0.10216	0.980035	0.867192	1.10756
996	GSTM4	ebi-a-GCST90086053	Cardiovascular disease || id:ebi-a-GCST90086053	exposure	MR Egger	107	-0.0286169	0.0242198	0.240055	-0.0760877	0.018854	0.971789	0.926735	1.01903
997	GSTM4	ebi-a-GCST90086053	Cardiovascular disease || id:ebi-a-GCST90086053	exposure	Weighted median	107	-0.0486815	0.0198904	0.0143856	-0.0876668	-0.00969631	0.952484	0.916066	0.990351
998	GSTM4	ebi-a-GCST90086053	Cardiovascular disease || id:ebi-a-GCST90086053	exposure	Inverse variance weighted	107	-0.0471938	0.0133805	0.000420225	-0.0734196	-0.0209679	0.953903	0.929211	0.97925
999	GSTM4	ebi-a-GCST90086053	Cardiovascular disease || id:ebi-a-GCST90086053	exposure	Simple mode	107	-0.00419689	0.0338222	0.901482	-0.0704884	0.0620946	0.995812	0.931939	1.06406
1000	GSTM4	ebi-a-GCST90086053	Cardiovascular disease || id:ebi-a-GCST90086053	exposure	Weighted mode	107	-0.0429512	0.0205562	0.0390604	-0.0832414	-0.00266108	0.957958	0.920129	0.997342
1001	HACL1	ebi-a-GCST90086053	Cardiovascular disease || id:ebi-a-GCST90086053	exposure	MR Egger	7	0.210689	0.194859	0.32896	-0.171235	0.592614	1.23453	0.842624	1.80871
1002	HACL1	ebi-a-GCST90086053	Cardiovascular disease || id:ebi-a-GCST90086053	exposure	Weighted median	7	0.0182096	0.100421	0.856107	-0.178616	0.215036	1.01838	0.836427	1.23991
1003	HACL1	ebi-a-GCST90086053	Cardiovascular disease || id:ebi-a-GCST90086053	exposure	Inverse variance weighted	7	-0.000242148	0.0782005	0.997529	-0.153515	0.153031	0.999758	0.857688	1.16536
1004	HACL1	ebi-a-GCST90086053	Cardiovascular disease || id:ebi-a-GCST90086053	exposure	Simple mode	7	0.0336305	0.138711	0.816506	-0.238243	0.305504	1.0342	0.788012	1.35731
1005	HACL1	ebi-a-GCST90086053	Cardiovascular disease || id:ebi-a-GCST90086053	exposure	Weighted mode	7	0.0581242	0.127654	0.664886	-0.192077	0.308325	1.05985	0.825243	1.36114
1006	HADH	ebi-a-GCST90086053	Cardiovascular disease || id:ebi-a-GCST90086053	exposure	MR Egger	21	-0.0881736	0.0855013	0.315371	-0.255756	0.0794089	0.915602	0.774331	1.08265
1007	HADH	ebi-a-GCST90086053	Cardiovascular disease || id:ebi-a-GCST90086053	exposure	Weighted median	21	0.00980268	0.0679649	0.885318	-0.123409	0.143014	1.00985	0.883902	1.15375
1008	HADH	ebi-a-GCST90086053	Cardiovascular disease || id:ebi-a-GCST90086053	exposure	Inverse variance weighted	21	0.0363675	0.0476464	0.445297	-0.0570195	0.129755	1.03704	0.944576	1.13855
1009	HADH	ebi-a-GCST90086053	Cardiovascular disease || id:ebi-a-GCST90086053	exposure	Simple mode	21	0.056941	0.114425	0.624174	-0.167332	0.281214	1.05859	0.845919	1.32474
1010	HADH	ebi-a-GCST90086053	Cardiovascular disease || id:ebi-a-GCST90086053	exposure	Weighted mode	21	-0.0130046	0.0685126	0.851369	-0.147289	0.12128	0.98708	0.863044	1.12894
1011	HADHA	ebi-a-GCST90086053	Cardiovascular disease || id:ebi-a-GCST90086053	exposure	MR Egger	13	0.0982062	0.117536	0.421192	-0.132165	0.328577	1.10319	0.876197	1.38899
1012	HADHA	ebi-a-GCST90086053	Cardiovascular disease || id:ebi-a-GCST90086053	exposure	Weighted median	13	0.0549173	0.0811493	0.498568	-0.104135	0.21397	1.05645	0.901103	1.23859
1013	HADHA	ebi-a-GCST90086053	Cardiovascular disease || id:ebi-a-GCST90086053	exposure	Inverse variance weighted	13	0.0964798	0.0607285	0.112127	-0.0225481	0.215508	1.10129	0.977704	1.24049
1014	HADHA	ebi-a-GCST90086053	Cardiovascular disease || id:ebi-a-GCST90086053	exposure	Simple mode	13	0.0817602	0.116564	0.49642	-0.146705	0.310226	1.0852	0.863549	1.36373
1015	HADHA	ebi-a-GCST90086053	Cardiovascular disease || id:ebi-a-GCST90086053	exposure	Weighted mode	13	0.0316779	0.112377	0.782831	-0.188582	0.251937	1.03219	0.828133	1.28652
1016	HADHB	ebi-a-GCST90086053	Cardiovascular disease || id:ebi-a-GCST90086053	exposure	MR Egger	10	0.315003	0.290179	0.309304	-0.253747	0.883754	1.37026	0.775888	2.41997
1017	HADHB	ebi-a-GCST90086053	Cardiovascular disease || id:ebi-a-GCST90086053	exposure	Weighted median	10	-0.16189	0.136367	0.235163	-0.42917	0.105389	0.850535	0.651049	1.11114
1018	HADHB	ebi-a-GCST90086053	Cardiovascular disease || id:ebi-a-GCST90086053	exposure	Inverse variance weighted	10	-0.19359	0.103132	0.060502	-0.395728	0.00854783	0.823996	0.67319	1.00858
1019	HADHB	ebi-a-GCST90086053	Cardiovascular disease || id:ebi-a-GCST90086053	exposure	Simple mode	10	-0.124252	0.180832	0.50933	-0.478683	0.230179	0.883158	0.619599	1.25883
1020	HADHB	ebi-a-GCST90086053	Cardiovascular disease || id:ebi-a-GCST90086053	exposure	Weighted mode	10	-0.155068	0.15833	0.352974	-0.465394	0.155258	0.856357	0.627887	1.16796
1021	HBG1	ebi-a-GCST90086053	Cardiovascular disease || id:ebi-a-GCST90086053	exposure	MR Egger	13	0.0824357	0.048749	0.118935	-0.0131124	0.177984	1.08593	0.986973	1.19481
1022	HBG1	ebi-a-GCST90086053	Cardiovascular disease || id:ebi-a-GCST90086053	exposure	Weighted median	13	0.0720435	0.0370768	0.0520053	-0.000626966	0.144714	1.0747	0.999373	1.15571
1023	HBG1	ebi-a-GCST90086053	Cardiovascular disease || id:ebi-a-GCST90086053	exposure	Inverse variance weighted	13	0.0630122	0.0281904	0.0254017	0.00775908	0.118265	1.06504	1.00779	1.12554
1024	HBG1	ebi-a-GCST90086053	Cardiovascular disease || id:ebi-a-GCST90086053	exposure	Simple mode	13	0.085679	0.0540019	0.13859	-0.0201647	0.191523	1.08946	0.980037	1.21109
1025	HBG1	ebi-a-GCST90086053	Cardiovascular disease || id:ebi-a-GCST90086053	exposure	Weighted mode	13	0.0814513	0.0371282	0.0486762	0.00868012	0.154223	1.08486	1.00872	1.16675
1026	HDAC3	ebi-a-GCST90086053	Cardiovascular disease || id:ebi-a-GCST90086053	exposure	MR Egger	9	0.75549	0.536821	0.202145	-0.296679	1.80766	2.12865	0.743282	6.09616
1027	HDAC3	ebi-a-GCST90086053	Cardiovascular disease || id:ebi-a-GCST90086053	exposure	Weighted median	9	0.154212	0.130065	0.235758	-0.100715	0.40914	1.16674	0.904191	1.50552
1028	HDAC3	ebi-a-GCST90086053	Cardiovascular disease || id:ebi-a-GCST90086053	exposure	Inverse variance weighted	9	0.161887	0.120809	0.180236	-0.0748978	0.398672	1.17573	0.927838	1.48985
1029	HDAC3	ebi-a-GCST90086053	Cardiovascular disease || id:ebi-a-GCST90086053	exposure	Simple mode	9	0.189974	0.176339	0.312745	-0.155649	0.535598	1.20922	0.855859	1.70847
1030	HDAC3	ebi-a-GCST90086053	Cardiovascular disease || id:ebi-a-GCST90086053	exposure	Weighted mode	9	0.203812	0.158921	0.235586	-0.107673	0.515297	1.22607	0.897921	1.67414
1031	HELZ2	ebi-a-GCST90086053	Cardiovascular disease || id:ebi-a-GCST90086053	exposure	Wald ratio	1	0.311942	0.766353	0.683973	-1.19011	1.81399	1.36608	0.304188	6.1349
1032	HEXA	ebi-a-GCST90086053	Cardiovascular disease || id:ebi-a-GCST90086053	exposure	MR Egger	5	-0.506887	0.633086	0.481869	-1.74774	0.733962	0.602368	0.174168	2.08332
1033	HEXA	ebi-a-GCST90086053	Cardiovascular disease || id:ebi-a-GCST90086053	exposure	Weighted median	5	-0.182142	0.147491	0.216855	-0.471225	0.106941	0.833483	0.624237	1.11287
1034	HEXA	ebi-a-GCST90086053	Cardiovascular disease || id:ebi-a-GCST90086053	exposure	Inverse variance weighted	5	-0.156084	0.124467	0.209836	-0.400039	0.0878717	0.855488	0.670294	1.09185
1035	HEXA	ebi-a-GCST90086053	Cardiovascular disease || id:ebi-a-GCST90086053	exposure	Simple mode	5	-0.189327	0.171692	0.332034	-0.525844	0.147189	0.827515	0.591056	1.15857
1036	HEXA	ebi-a-GCST90086053	Cardiovascular disease || id:ebi-a-GCST90086053	exposure	Weighted mode	5	-0.193202	0.168075	0.314405	-0.522628	0.136224	0.824315	0.59296	1.14594
1037	HEXB	ebi-a-GCST90086053	Cardiovascular disease || id:ebi-a-GCST90086053	exposure	MR Egger	37	0.0518142	0.0461503	0.269196	-0.0386404	0.142269	1.05318	0.962097	1.15289
1038	HEXB	ebi-a-GCST90086053	Cardiovascular disease || id:ebi-a-GCST90086053	exposure	Weighted median	37	0.0600877	0.0313066	0.0549425	-0.00127323	0.121449	1.06193	0.998728	1.12913
1039	HEXB	ebi-a-GCST90086053	Cardiovascular disease || id:ebi-a-GCST90086053	exposure	Inverse variance weighted	37	0.0522167	0.0220845	0.018059	0.00893108	0.0955023	1.0536	1.00897	1.10021
1040	HEXB	ebi-a-GCST90086053	Cardiovascular disease || id:ebi-a-GCST90086053	exposure	Simple mode	37	0.0863825	0.0638729	0.184678	-0.0388084	0.211573	1.09022	0.961935	1.23562
1041	HEXB	ebi-a-GCST90086053	Cardiovascular disease || id:ebi-a-GCST90086053	exposure	Weighted mode	37	0.0581801	0.0541353	0.289652	-0.047925	0.164285	1.05991	0.953205	1.17855
1042	HILPDA	ebi-a-GCST90086053	Cardiovascular disease || id:ebi-a-GCST90086053	exposure	MR Egger	5	0.352943	0.674767	0.637108	-0.969601	1.67549	1.42325	0.379234	5.34139
1043	HILPDA	ebi-a-GCST90086053	Cardiovascular disease || id:ebi-a-GCST90086053	exposure	Weighted median	5	0.251087	0.168577	0.136368	-0.0793234	0.581498	1.28542	0.923741	1.78872
1044	HILPDA	ebi-a-GCST90086053	Cardiovascular disease || id:ebi-a-GCST90086053	exposure	Inverse variance weighted	5	0.259993	0.144678	0.0723274	-0.023575	0.543562	1.29692	0.976701	1.72213
1045	HILPDA	ebi-a-GCST90086053	Cardiovascular disease || id:ebi-a-GCST90086053	exposure	Simple mode	5	0.161252	0.227714	0.517945	-0.285067	0.60757	1.17498	0.751964	1.83597
1046	HILPDA	ebi-a-GCST90086053	Cardiovascular disease || id:ebi-a-GCST90086053	exposure	Weighted mode	5	0.192187	0.214012	0.419943	-0.227276	0.611649	1.2119	0.796701	1.84347
1047	HMGCL	ebi-a-GCST90086053	Cardiovascular disease || id:ebi-a-GCST90086053	exposure	MR Egger	4	-0.218889	0.175396	0.338338	-0.562666	0.124888	0.803411	0.569688	1.13302
1048	HMGCL	ebi-a-GCST90086053	Cardiovascular disease || id:ebi-a-GCST90086053	exposure	Weighted median	4	-0.0051058	0.103608	0.960696	-0.208178	0.197967	0.994907	0.812062	1.21892
1049	HMGCL	ebi-a-GCST90086053	Cardiovascular disease || id:ebi-a-GCST90086053	exposure	Inverse variance weighted	4	-0.0107751	0.12593	0.931813	-0.257598	0.236048	0.989283	0.772906	1.26623
1050	HMGCL	ebi-a-GCST90086053	Cardiovascular disease || id:ebi-a-GCST90086053	exposure	Simple mode	4	0.340336	0.231125	0.237285	-0.112669	0.79334	1.40542	0.893446	2.21077
1051	HMGCL	ebi-a-GCST90086053	Cardiovascular disease || id:ebi-a-GCST90086053	exposure	Weighted mode	4	-0.0279333	0.110881	0.817375	-0.245261	0.189394	0.972453	0.7825	1.20852
1052	HMGCR	ebi-a-GCST90086053	Cardiovascular disease || id:ebi-a-GCST90086053	exposure	MR Egger	14	-0.172077	0.246957	0.499212	-0.656113	0.31196	0.841915	0.518864	1.3661
1053	HMGCR	ebi-a-GCST90086053	Cardiovascular disease || id:ebi-a-GCST90086053	exposure	Weighted median	14	0.00961558	0.0996087	0.923097	-0.185617	0.204849	1.00966	0.830591	1.22734
1054	HMGCR	ebi-a-GCST90086053	Cardiovascular disease || id:ebi-a-GCST90086053	exposure	Inverse variance weighted	14	-0.0368399	0.0924961	0.69042	-0.218132	0.144453	0.96383	0.804019	1.15541
1055	HMGCR	ebi-a-GCST90086053	Cardiovascular disease || id:ebi-a-GCST90086053	exposure	Simple mode	14	0.130429	0.147936	0.39397	-0.159525	0.420383	1.13932	0.852549	1.52255
1056	HMGCR	ebi-a-GCST90086053	Cardiovascular disease || id:ebi-a-GCST90086053	exposure	Weighted mode	14	0.0284861	0.116384	0.810463	-0.199626	0.256598	1.0289	0.819037	1.29253
1057	HMGCS1	ebi-a-GCST90086053	Cardiovascular disease || id:ebi-a-GCST90086053	exposure	Wald ratio	1	-1.40618	0.538686	0.0090439	-2.46201	-0.350356	0.245078	0.0852638	0.704437
1058	HPGD	ebi-a-GCST90086053	Cardiovascular disease || id:ebi-a-GCST90086053	exposure	MR Egger	98	0.0684126	0.0285799	0.0186217	0.012396	0.124429	1.07081	1.01247	1.1325
1059	HPGD	ebi-a-GCST90086053	Cardiovascular disease || id:ebi-a-GCST90086053	exposure	Weighted median	98	0.0568677	0.0238249	0.0169912	0.0101708	0.103565	1.05852	1.01022	1.10912
1060	HPGD	ebi-a-GCST90086053	Cardiovascular disease || id:ebi-a-GCST90086053	exposure	Inverse variance weighted	98	0.0566103	0.0159204	0.000376775	0.0254064	0.0878143	1.05824	1.02573	1.09179
1061	HPGD	ebi-a-GCST90086053	Cardiovascular disease || id:ebi-a-GCST90086053	exposure	Simple mode	98	0.0922212	0.0371136	0.0146736	0.0194785	0.164964	1.09661	1.01967	1.17935
1062	HPGD	ebi-a-GCST90086053	Cardiovascular disease || id:ebi-a-GCST90086053	exposure	Weighted mode	98	0.0640109	0.024522	0.0104792	0.0159478	0.112074	1.0661	1.01608	1.1186
1063	HPGDS	ebi-a-GCST90086053	Cardiovascular disease || id:ebi-a-GCST90086053	exposure	MR Egger	3	-0.41476	0.335471	0.432967	-1.07228	0.242763	0.660499	0.342226	1.27477
1064	HPGDS	ebi-a-GCST90086053	Cardiovascular disease || id:ebi-a-GCST90086053	exposure	Weighted median	3	-0.235082	0.214871	0.27393	-0.65623	0.186066	0.790506	0.518804	1.2045
1065	HPGDS	ebi-a-GCST90086053	Cardiovascular disease || id:ebi-a-GCST90086053	exposure	Inverse variance weighted	3	-0.340381	0.188337	0.0707166	-0.709522	0.0287604	0.711499	0.491879	1.02918
1066	HPGDS	ebi-a-GCST90086053	Cardiovascular disease || id:ebi-a-GCST90086053	exposure	Simple mode	3	-0.205788	0.299687	0.563212	-0.793174	0.381598	0.814006	0.452407	1.46462
1067	HPGDS	ebi-a-GCST90086053	Cardiovascular disease || id:ebi-a-GCST90086053	exposure	Weighted mode	3	-0.180938	0.255728	0.552568	-0.682165	0.32029	0.834487	0.505521	1.37753
1068	HSD17B1	ebi-a-GCST90086053	Cardiovascular disease || id:ebi-a-GCST90086053	exposure	MR Egger	20	0.0505541	0.13169	0.705559	-0.207558	0.308666	1.05185	0.812566	1.36161
1069	HSD17B1	ebi-a-GCST90086053	Cardiovascular disease || id:ebi-a-GCST90086053	exposure	Weighted median	20	0.00714283	0.0793976	0.928317	-0.148476	0.162762	1.00717	0.86202	1.17676
1070	HSD17B1	ebi-a-GCST90086053	Cardiovascular disease || id:ebi-a-GCST90086053	exposure	Inverse variance weighted	20	-0.0562063	0.0658178	0.393123	-0.185209	0.0727966	0.945344	0.83093	1.07551
1071	HSD17B1	ebi-a-GCST90086053	Cardiovascular disease || id:ebi-a-GCST90086053	exposure	Simple mode	20	-0.0380323	0.144267	0.794908	-0.320796	0.244732	0.962682	0.725571	1.27728
1072	HSD17B1	ebi-a-GCST90086053	Cardiovascular disease || id:ebi-a-GCST90086053	exposure	Weighted mode	20	0.107217	0.0997486	0.295894	-0.0882905	0.302724	1.11318	0.915495	1.35354
1073	HSD17B11	ebi-a-GCST90086053	Cardiovascular disease || id:ebi-a-GCST90086053	exposure	MR Egger	60	0.0470831	0.0342076	0.17399	-0.0199637	0.11413	1.04821	0.980234	1.1209
1074	HSD17B11	ebi-a-GCST90086053	Cardiovascular disease || id:ebi-a-GCST90086053	exposure	Weighted median	60	0.020551	0.0289313	0.477494	-0.0361543	0.0772564	1.02076	0.964491	1.08032
1075	HSD17B11	ebi-a-GCST90086053	Cardiovascular disease || id:ebi-a-GCST90086053	exposure	Inverse variance weighted	60	0.0218363	0.0201428	0.278332	-0.0176436	0.0613162	1.02208	0.982511	1.06324
1076	HSD17B11	ebi-a-GCST90086053	Cardiovascular disease || id:ebi-a-GCST90086053	exposure	Simple mode	60	-0.026294	0.0521661	0.616108	-0.128539	0.0759515	0.974049	0.879379	1.07891
1077	HSD17B11	ebi-a-GCST90086053	Cardiovascular disease || id:ebi-a-GCST90086053	exposure	Weighted mode	60	0.0357752	0.0282628	0.210559	-0.0196199	0.0911703	1.03642	0.980571	1.09546
1078	HSD17B12	ebi-a-GCST90086053	Cardiovascular disease || id:ebi-a-GCST90086053	exposure	MR Egger	105	-0.0418428	0.0214378	0.0536746	-0.0838608	0.000175298	0.959021	0.919559	1.00018
1079	HSD17B12	ebi-a-GCST90086053	Cardiovascular disease || id:ebi-a-GCST90086053	exposure	Weighted median	105	-0.040823	0.0198022	0.0392517	-0.0796353	-0.00201069	0.959999	0.923453	0.997991
1080	HSD17B12	ebi-a-GCST90086053	Cardiovascular disease || id:ebi-a-GCST90086053	exposure	Inverse variance weighted	105	-0.0382179	0.0130338	0.00336548	-0.0637641	-0.0126717	0.962503	0.938226	0.987408
1081	HSD17B12	ebi-a-GCST90086053	Cardiovascular disease || id:ebi-a-GCST90086053	exposure	Simple mode	105	-0.0377101	0.0335838	0.264081	-0.103534	0.0281143	0.962992	0.901645	1.02851
1082	HSD17B12	ebi-a-GCST90086053	Cardiovascular disease || id:ebi-a-GCST90086053	exposure	Weighted mode	105	-0.0377101	0.0203867	0.0671911	-0.0776681	0.00224794	0.962992	0.925271	1.00225
1083	HSD17B13	ebi-a-GCST90086053	Cardiovascular disease || id:ebi-a-GCST90086053	exposure	MR Egger	58	0.0431779	0.0462368	0.354395	-0.0474463	0.133802	1.04412	0.953662	1.14317
1084	HSD17B13	ebi-a-GCST90086053	Cardiovascular disease || id:ebi-a-GCST90086053	exposure	Weighted median	58	0.0791143	0.0365957	0.0306302	0.00738665	0.150842	1.08233	1.00741	1.16281
1085	HSD17B13	ebi-a-GCST90086053	Cardiovascular disease || id:ebi-a-GCST90086053	exposure	Inverse variance weighted	58	0.0578276	0.0230693	0.0121867	0.0126118	0.103043	1.05953	1.01269	1.10854
1086	HSD17B13	ebi-a-GCST90086053	Cardiovascular disease || id:ebi-a-GCST90086053	exposure	Simple mode	58	0.138132	0.073614	0.0657189	-0.00615186	0.282415	1.14813	0.993867	1.32633
1087	HSD17B13	ebi-a-GCST90086053	Cardiovascular disease || id:ebi-a-GCST90086053	exposure	Weighted mode	58	0.061947	0.0504781	0.22479	-0.03699	0.160884	1.06391	0.963686	1.17455
1088	HSD17B14	ebi-a-GCST90086053	Cardiovascular disease || id:ebi-a-GCST90086053	exposure	MR Egger	18	0.0596615	0.0733387	0.427869	-0.0840823	0.203405	1.06148	0.919356	1.22557
1089	HSD17B14	ebi-a-GCST90086053	Cardiovascular disease || id:ebi-a-GCST90086053	exposure	Weighted median	18	-0.0100028	0.0514673	0.8459	-0.110879	0.0908731	0.990047	0.895047	1.09513
1090	HSD17B14	ebi-a-GCST90086053	Cardiovascular disease || id:ebi-a-GCST90086053	exposure	Inverse variance weighted	18	-0.0103077	0.0389912	0.791504	-0.0867305	0.0661151	0.989745	0.916924	1.06835
1091	HSD17B14	ebi-a-GCST90086053	Cardiovascular disease || id:ebi-a-GCST90086053	exposure	Simple mode	18	-0.212131	0.0944706	0.0383252	-0.397294	-0.0269689	0.808858	0.672137	0.973391
1092	HSD17B14	ebi-a-GCST90086053	Cardiovascular disease || id:ebi-a-GCST90086053	exposure	Weighted mode	18	-0.00374984	0.0518052	0.943141	-0.105288	0.0977883	0.996257	0.900065	1.10273
1093	HSD17B3	ebi-a-GCST90086053	Cardiovascular disease || id:ebi-a-GCST90086053	exposure	MR Egger	14	0.0919369	0.315395	0.775648	-0.526237	0.71011	1.0963	0.590824	2.03422
1094	HSD17B3	ebi-a-GCST90086053	Cardiovascular disease || id:ebi-a-GCST90086053	exposure	Weighted median	14	-0.336455	0.140893	0.0169394	-0.612605	-0.0603049	0.714298	0.541937	0.941477
1095	HSD17B3	ebi-a-GCST90086053	Cardiovascular disease || id:ebi-a-GCST90086053	exposure	Inverse variance weighted	14	-0.228287	0.107353	0.0334608	-0.438699	-0.0178754	0.795896	0.644875	0.982283
1096	HSD17B3	ebi-a-GCST90086053	Cardiovascular disease || id:ebi-a-GCST90086053	exposure	Simple mode	14	-0.399715	0.227411	0.102308	-0.84544	0.0460096	0.670511	0.429368	1.04708
1097	HSD17B3	ebi-a-GCST90086053	Cardiovascular disease || id:ebi-a-GCST90086053	exposure	Weighted mode	14	-0.384565	0.191324	0.0656517	-0.75956	-0.00956874	0.680747	0.467872	0.990477
1098	HSD17B4	ebi-a-GCST90086053	Cardiovascular disease || id:ebi-a-GCST90086053	exposure	MR Egger	33	0.07375	0.0555888	0.194297	-0.035204	0.182704	1.07654	0.965408	1.20046
1099	HSD17B4	ebi-a-GCST90086053	Cardiovascular disease || id:ebi-a-GCST90086053	exposure	Weighted median	33	0.0779509	0.0529041	0.140633	-0.0257411	0.181643	1.08107	0.974587	1.19919
1100	HSD17B4	ebi-a-GCST90086053	Cardiovascular disease || id:ebi-a-GCST90086053	exposure	Inverse variance weighted	33	0.0980848	0.0348014	0.00482614	0.029874	0.166296	1.10306	1.03032	1.18092
1101	HSD17B4	ebi-a-GCST90086053	Cardiovascular disease || id:ebi-a-GCST90086053	exposure	Simple mode	33	0.128297	0.0856014	0.143735	-0.0394822	0.296075	1.13689	0.961287	1.34457
1102	HSD17B4	ebi-a-GCST90086053	Cardiovascular disease || id:ebi-a-GCST90086053	exposure	Weighted mode	33	0.0784837	0.0501477	0.127407	-0.0198057	0.176773	1.08165	0.980389	1.19336
1103	HSD17B7	ebi-a-GCST90086053	Cardiovascular disease || id:ebi-a-GCST90086053	exposure	MR Egger	20	0.0172147	0.0536006	0.751784	-0.0878426	0.122272	1.01736	0.915905	1.13006
1104	HSD17B7	ebi-a-GCST90086053	Cardiovascular disease || id:ebi-a-GCST90086053	exposure	Weighted median	20	0.00717932	0.0361722	0.842673	-0.0637182	0.0780768	1.00721	0.938269	1.08121
1105	HSD17B7	ebi-a-GCST90086053	Cardiovascular disease || id:ebi-a-GCST90086053	exposure	Inverse variance weighted	20	-0.00540082	0.0257217	0.83369	-0.0558153	0.0450136	0.994614	0.945714	1.04604
1106	HSD17B7	ebi-a-GCST90086053	Cardiovascular disease || id:ebi-a-GCST90086053	exposure	Simple mode	20	-0.048842	0.0580905	0.410922	-0.162699	0.0650154	0.952332	0.849847	1.06718
1107	HSD17B7	ebi-a-GCST90086053	Cardiovascular disease || id:ebi-a-GCST90086053	exposure	Weighted mode	20	0.0257745	0.0439472	0.564452	-0.060362	0.111911	1.02611	0.941424	1.11841
1108	HSD17B8	ebi-a-GCST90086053	Cardiovascular disease || id:ebi-a-GCST90086053	exposure	MR Egger	41	-0.104415	0.0610166	0.094979	-0.224007	0.015178	0.900852	0.799309	1.01529
1109	HSD17B8	ebi-a-GCST90086053	Cardiovascular disease || id:ebi-a-GCST90086053	exposure	Weighted median	41	-0.051106	0.0423556	0.227589	-0.134123	0.031911	0.950178	0.874483	1.03243
1110	HSD17B8	ebi-a-GCST90086053	Cardiovascular disease || id:ebi-a-GCST90086053	exposure	Inverse variance weighted	41	-0.0371235	0.0306158	0.225299	-0.0971305	0.0228835	0.963557	0.907438	1.02315
1111	HSD17B8	ebi-a-GCST90086053	Cardiovascular disease || id:ebi-a-GCST90086053	exposure	Simple mode	41	-0.0595021	0.0704635	0.403447	-0.197611	0.0786064	0.942234	0.820689	1.08178
1112	HSD17B8	ebi-a-GCST90086053	Cardiovascular disease || id:ebi-a-GCST90086053	exposure	Weighted mode	41	-0.0628784	0.0575848	0.281398	-0.175745	0.0499878	0.939058	0.838832	1.05126
1113	HSD3B7	ebi-a-GCST90086053	Cardiovascular disease || id:ebi-a-GCST90086053	exposure	MR Egger	29	-0.28876	0.1232	0.0266984	-0.530233	-0.0472878	0.749192	0.588468	0.953813
1114	HSD3B7	ebi-a-GCST90086053	Cardiovascular disease || id:ebi-a-GCST90086053	exposure	Weighted median	29	-0.0920611	0.0680307	0.175983	-0.225401	0.0412791	0.912049	0.798196	1.04214
1115	HSD3B7	ebi-a-GCST90086053	Cardiovascular disease || id:ebi-a-GCST90086053	exposure	Inverse variance weighted	29	-0.0736033	0.0483949	0.128287	-0.168457	0.0212506	0.92904	0.844967	1.02148
1116	HSD3B7	ebi-a-GCST90086053	Cardiovascular disease || id:ebi-a-GCST90086053	exposure	Simple mode	29	-0.156209	0.122972	0.214439	-0.397235	0.0848163	0.85538	0.672176	1.08852
1117	HSD3B7	ebi-a-GCST90086053	Cardiovascular disease || id:ebi-a-GCST90086053	exposure	Weighted mode	29	-0.107956	0.0790817	0.183083	-0.262957	0.0470437	0.897667	0.768775	1.04817
1118	IDI1	ebi-a-GCST90086053	Cardiovascular disease || id:ebi-a-GCST90086053	exposure	MR Egger	12	0.175883	0.22678	0.455953	-0.268605	0.620372	1.1923	0.764445	1.85962
1119	IDI1	ebi-a-GCST90086053	Cardiovascular disease || id:ebi-a-GCST90086053	exposure	Weighted median	12	-0.0323443	0.114951	0.778423	-0.257648	0.19296	0.968173	0.772867	1.21283
1120	IDI1	ebi-a-GCST90086053	Cardiovascular disease || id:ebi-a-GCST90086053	exposure	Inverse variance weighted	12	-0.132873	0.0862197	0.123292	-0.301864	0.0361172	0.875576	0.739439	1.03678
1121	IDI1	ebi-a-GCST90086053	Cardiovascular disease || id:ebi-a-GCST90086053	exposure	Simple mode	12	-0.0622083	0.168316	0.718703	-0.392108	0.267692	0.939687	0.675631	1.30694
1122	IDI1	ebi-a-GCST90086053	Cardiovascular disease || id:ebi-a-GCST90086053	exposure	Weighted mode	12	-0.0265864	0.144082	0.856962	-0.308988	0.255815	0.973764	0.73419	1.29151
1123	INPP4A	ebi-a-GCST90086053	Cardiovascular disease || id:ebi-a-GCST90086053	exposure	Inverse variance weighted	2	0.605443	0.234279	0.00975824	0.146256	1.06463	1.83206	1.15749	2.89976
1124	INPP4B	ebi-a-GCST90086053	Cardiovascular disease || id:ebi-a-GCST90086053	exposure	MR Egger	72	0.116777	0.0405088	0.00523187	0.0373797	0.196174	1.12387	1.03809	1.21674
1125	INPP4B	ebi-a-GCST90086053	Cardiovascular disease || id:ebi-a-GCST90086053	exposure	Weighted median	72	0.0477355	0.0319754	0.135468	-0.0149362	0.110407	1.04889	0.985175	1.11673
1126	INPP4B	ebi-a-GCST90086053	Cardiovascular disease || id:ebi-a-GCST90086053	exposure	Inverse variance weighted	72	0.051516	0.0227371	0.0234683	0.00695127	0.0960807	1.05287	1.00698	1.10085
1127	INPP4B	ebi-a-GCST90086053	Cardiovascular disease || id:ebi-a-GCST90086053	exposure	Simple mode	72	-0.0259242	0.06385	0.685951	-0.15107	0.0992217	0.974409	0.859787	1.10431
1128	INPP4B	ebi-a-GCST90086053	Cardiovascular disease || id:ebi-a-GCST90086053	exposure	Weighted mode	72	0.0703168	0.0378928	0.06765	-0.00395303	0.144587	1.07285	0.996055	1.15556
1129	INPP5D	ebi-a-GCST90086053	Cardiovascular disease || id:ebi-a-GCST90086053	exposure	MR Egger	34	0.0225821	0.0864982	0.795712	-0.146954	0.192119	1.02284	0.863333	1.21181
1130	INPP5D	ebi-a-GCST90086053	Cardiovascular disease || id:ebi-a-GCST90086053	exposure	Weighted median	34	-0.0549485	0.0629878	0.383007	-0.178405	0.0685075	0.946534	0.836604	1.07091
1131	INPP5D	ebi-a-GCST90086053	Cardiovascular disease || id:ebi-a-GCST90086053	exposure	Inverse variance weighted	34	-0.0175696	0.04378	0.688188	-0.103379	0.0682393	0.982584	0.901786	1.07062
1132	INPP5D	ebi-a-GCST90086053	Cardiovascular disease || id:ebi-a-GCST90086053	exposure	Simple mode	34	-0.0489199	0.0952108	0.610811	-0.235533	0.137693	0.952257	0.79015	1.14762
1133	INPP5D	ebi-a-GCST90086053	Cardiovascular disease || id:ebi-a-GCST90086053	exposure	Weighted mode	34	-0.0489199	0.0764948	0.5269	-0.19885	0.10101	0.952257	0.819673	1.10629
1134	INPP5E	ebi-a-GCST90086053	Cardiovascular disease || id:ebi-a-GCST90086053	exposure	Inverse variance weighted	2	-0.0284006	0.0460476	0.537389	-0.118654	0.0618527	0.971999	0.888115	1.06381
1135	INPP5F	ebi-a-GCST90086053	Cardiovascular disease || id:ebi-a-GCST90086053	exposure	Inverse variance weighted	2	0.288649	0.591927	0.625802	-0.871528	1.44883	1.33462	0.418312	4.25811
1136	INPP5K	ebi-a-GCST90086053	Cardiovascular disease || id:ebi-a-GCST90086053	exposure	MR Egger	19	-0.0219491	0.0459875	0.639238	-0.112085	0.0681864	0.97829	0.893969	1.07056
1137	INPP5K	ebi-a-GCST90086053	Cardiovascular disease || id:ebi-a-GCST90086053	exposure	Weighted median	19	-0.0301749	0.0382024	0.429604	-0.105051	0.0447018	0.970276	0.900278	1.04572
1138	INPP5K	ebi-a-GCST90086053	Cardiovascular disease || id:ebi-a-GCST90086053	exposure	Inverse variance weighted	19	-0.0571469	0.0291601	0.0500232	-0.114301	6.83512e-06	0.944455	0.89199	1.00001
1139	INPP5K	ebi-a-GCST90086053	Cardiovascular disease || id:ebi-a-GCST90086053	exposure	Simple mode	19	-0.0422342	0.0591887	0.484655	-0.158244	0.0737757	0.958645	0.853641	1.07657
1140	INPP5K	ebi-a-GCST90086053	Cardiovascular disease || id:ebi-a-GCST90086053	exposure	Weighted mode	19	-0.0469379	0.0369771	0.220474	-0.119413	0.0255371	0.954147	0.887441	1.02587
1141	INPPL1	ebi-a-GCST90086053	Cardiovascular disease || id:ebi-a-GCST90086053	exposure	MR Egger	21	0.0279671	0.0699399	0.69371	-0.109115	0.165049	1.02836	0.896627	1.17945
1142	INPPL1	ebi-a-GCST90086053	Cardiovascular disease || id:ebi-a-GCST90086053	exposure	Weighted median	21	0.0276261	0.051425	0.591122	-0.0731669	0.128419	1.02801	0.929446	1.13703
1143	INPPL1	ebi-a-GCST90086053	Cardiovascular disease || id:ebi-a-GCST90086053	exposure	Inverse variance weighted	21	-0.0071966	0.0391363	0.854103	-0.0839038	0.0695106	0.992829	0.91952	1.07198
1144	INPPL1	ebi-a-GCST90086053	Cardiovascular disease || id:ebi-a-GCST90086053	exposure	Simple mode	21	0.00276037	0.0716031	0.969631	-0.137582	0.143102	1.00276	0.871463	1.15385
1145	INPPL1	ebi-a-GCST90086053	Cardiovascular disease || id:ebi-a-GCST90086053	exposure	Weighted mode	21	0.0208581	0.0506711	0.684984	-0.0784573	0.120173	1.02108	0.924542	1.12769
1146	INSIG1	ebi-a-GCST90086053	Cardiovascular disease || id:ebi-a-GCST90086053	exposure	MR Egger	56	0.00884823	0.0433084	0.838881	-0.0760363	0.0937327	1.00889	0.926783	1.09827
1147	INSIG1	ebi-a-GCST90086053	Cardiovascular disease || id:ebi-a-GCST90086053	exposure	Weighted median	56	0.0311671	0.0319462	0.329257	-0.0314474	0.0937816	1.03166	0.969042	1.09832
1148	INSIG1	ebi-a-GCST90086053	Cardiovascular disease || id:ebi-a-GCST90086053	exposure	Inverse variance weighted	56	0.0208486	0.0227391	0.359214	-0.0237199	0.0654172	1.02107	0.976559	1.0676
1149	INSIG1	ebi-a-GCST90086053	Cardiovascular disease || id:ebi-a-GCST90086053	exposure	Simple mode	56	0.0600185	0.0536262	0.267919	-0.0450889	0.165126	1.06186	0.955913	1.17954
1150	INSIG1	ebi-a-GCST90086053	Cardiovascular disease || id:ebi-a-GCST90086053	exposure	Weighted mode	56	0.0378219	0.038525	0.330521	-0.037687	0.113331	1.03855	0.963014	1.12
1151	INSIG2	ebi-a-GCST90086053	Cardiovascular disease || id:ebi-a-GCST90086053	exposure	MR Egger	42	0.199405	0.0878469	0.0286741	0.0272251	0.371585	1.22068	1.0276	1.45003
1152	INSIG2	ebi-a-GCST90086053	Cardiovascular disease || id:ebi-a-GCST90086053	exposure	Weighted median	42	0.0589345	0.0541073	0.276059	-0.0471158	0.164985	1.06071	0.953977	1.17938
1153	INSIG2	ebi-a-GCST90086053	Cardiovascular disease || id:ebi-a-GCST90086053	exposure	Inverse variance weighted	42	0.0331774	0.0377054	0.378907	-0.0407252	0.10708	1.03373	0.960093	1.11302
1154	INSIG2	ebi-a-GCST90086053	Cardiovascular disease || id:ebi-a-GCST90086053	exposure	Simple mode	42	-0.02952	0.0971888	0.762863	-0.22001	0.16097	0.970911	0.802511	1.17465
1155	INSIG2	ebi-a-GCST90086053	Cardiovascular disease || id:ebi-a-GCST90086053	exposure	Weighted mode	42	0.0311815	0.074403	0.677339	-0.114648	0.177011	1.03167	0.89168	1.19364
1156	KDSR	ebi-a-GCST90086053	Cardiovascular disease || id:ebi-a-GCST90086053	exposure	MR Egger	36	-0.0214225	0.0516121	0.6807	-0.122582	0.0797373	0.978805	0.884633	1.083
1157	KDSR	ebi-a-GCST90086053	Cardiovascular disease || id:ebi-a-GCST90086053	exposure	Weighted median	36	0.0543536	0.0387749	0.160983	-0.0216452	0.130352	1.05586	0.978587	1.13923
1158	KDSR	ebi-a-GCST90086053	Cardiovascular disease || id:ebi-a-GCST90086053	exposure	Inverse variance weighted	36	0.053505	0.0272093	0.0492497	0.000174771	0.106835	1.05496	1.00017	1.11275
1159	KDSR	ebi-a-GCST90086053	Cardiovascular disease || id:ebi-a-GCST90086053	exposure	Simple mode	36	0.0720493	0.0569081	0.213853	-0.0394906	0.183589	1.07471	0.961279	1.20152
1160	KDSR	ebi-a-GCST90086053	Cardiovascular disease || id:ebi-a-GCST90086053	exposure	Weighted mode	36	0.0400834	0.040011	0.323312	-0.0383382	0.118505	1.0409	0.962387	1.12581
1161	KPNB1	ebi-a-GCST90086053	Cardiovascular disease || id:ebi-a-GCST90086053	exposure	MR Egger	5	-0.00820174	0.315756	0.980909	-0.627083	0.610679	0.991832	0.534148	1.84168
1162	KPNB1	ebi-a-GCST90086053	Cardiovascular disease || id:ebi-a-GCST90086053	exposure	Weighted median	5	-0.0768537	0.123077	0.532341	-0.318084	0.164377	0.926025	0.727541	1.17866
1163	KPNB1	ebi-a-GCST90086053	Cardiovascular disease || id:ebi-a-GCST90086053	exposure	Inverse variance weighted	5	-0.0715591	0.0982342	0.466336	-0.264098	0.12098	0.930941	0.767898	1.1286
1164	KPNB1	ebi-a-GCST90086053	Cardiovascular disease || id:ebi-a-GCST90086053	exposure	Simple mode	5	-0.171231	0.164796	0.357461	-0.494231	0.151768	0.842627	0.61004	1.16389
1165	KPNB1	ebi-a-GCST90086053	Cardiovascular disease || id:ebi-a-GCST90086053	exposure	Weighted mode	5	-0.0901944	0.158653	0.600092	-0.401155	0.220766	0.913754	0.669547	1.24703
1166	LBR	ebi-a-GCST90086053	Cardiovascular disease || id:ebi-a-GCST90086053	exposure	MR Egger	4	1.80311	0.955063	0.199645	-0.0688143	3.67503	6.06849	0.9335	39.45
1167	LBR	ebi-a-GCST90086053	Cardiovascular disease || id:ebi-a-GCST90086053	exposure	Weighted median	4	0.352456	0.309044	0.254089	-0.25327	0.958183	1.42256	0.776258	2.60696
1168	LBR	ebi-a-GCST90086053	Cardiovascular disease || id:ebi-a-GCST90086053	exposure	Inverse variance weighted	4	0.295356	0.228928	0.196991	-0.153342	0.744054	1.3436	0.857836	2.10445
1169	LBR	ebi-a-GCST90086053	Cardiovascular disease || id:ebi-a-GCST90086053	exposure	Simple mode	4	0.256633	0.46929	0.622531	-0.663176	1.17644	1.29257	0.515212	3.24281
1170	LBR	ebi-a-GCST90086053	Cardiovascular disease || id:ebi-a-GCST90086053	exposure	Weighted mode	4	0.597787	0.360806	0.196135	-0.109391	1.30497	1.81809	0.89638	3.68756
1171	LCAT	ebi-a-GCST90086053	Cardiovascular disease || id:ebi-a-GCST90086053	exposure	MR Egger	7	-0.137522	0.175805	0.46948	-0.482099	0.207056	0.871516	0.617486	1.23005
1172	LCAT	ebi-a-GCST90086053	Cardiovascular disease || id:ebi-a-GCST90086053	exposure	Weighted median	7	0.00670227	0.114922	0.953494	-0.218545	0.231949	1.00672	0.803687	1.26106
1173	LCAT	ebi-a-GCST90086053	Cardiovascular disease || id:ebi-a-GCST90086053	exposure	Inverse variance weighted	7	0.0466285	0.0958922	0.626783	-0.14132	0.234577	1.04773	0.868211	1.26437
1174	LCAT	ebi-a-GCST90086053	Cardiovascular disease || id:ebi-a-GCST90086053	exposure	Simple mode	7	0.0246194	0.139888	0.866089	-0.249562	0.2988	1.02492	0.779142	1.34824
1175	LCAT	ebi-a-GCST90086053	Cardiovascular disease || id:ebi-a-GCST90086053	exposure	Weighted mode	7	-0.031832	0.104401	0.770741	-0.236458	0.172794	0.968669	0.789419	1.18862
1176	LCLAT1	ebi-a-GCST90086053	Cardiovascular disease || id:ebi-a-GCST90086053	exposure	MR Egger	159	0.0378184	0.0148001	0.0115602	0.00881032	0.0668266	1.03854	1.00885	1.06911
1177	LCLAT1	ebi-a-GCST90086053	Cardiovascular disease || id:ebi-a-GCST90086053	exposure	Weighted median	159	0.0259925	0.014645	0.075924	-0.00271163	0.0546966	1.02633	0.997292	1.05622
1178	LCLAT1	ebi-a-GCST90086053	Cardiovascular disease || id:ebi-a-GCST90086053	exposure	Inverse variance weighted	159	0.0240582	0.00938329	0.0103492	0.00566693	0.0424494	1.02435	1.00568	1.04336
1179	LCLAT1	ebi-a-GCST90086053	Cardiovascular disease || id:ebi-a-GCST90086053	exposure	Simple mode	159	0.0213553	0.0228501	0.35143	-0.0234309	0.0661416	1.02158	0.976841	1.06838
1180	LCLAT1	ebi-a-GCST90086053	Cardiovascular disease || id:ebi-a-GCST90086053	exposure	Weighted mode	159	0.0248694	0.0133013	0.0633757	-0.0012011	0.05094	1.02518	0.9988	1.05226
1181	LDLR	ebi-a-GCST90086053	Cardiovascular disease || id:ebi-a-GCST90086053	exposure	MR Egger	3	0.0468035	0.11923	0.761863	-0.186888	0.280495	1.04792	0.829537	1.32378
1182	LDLR	ebi-a-GCST90086053	Cardiovascular disease || id:ebi-a-GCST90086053	exposure	Weighted median	3	0.100844	0.0833636	0.2264	-0.0625489	0.264236	1.1061	0.939367	1.30244
1183	LDLR	ebi-a-GCST90086053	Cardiovascular disease || id:ebi-a-GCST90086053	exposure	Inverse variance weighted	3	0.110634	0.0822697	0.178699	-0.0506145	0.271883	1.11699	0.950645	1.31243
1184	LDLR	ebi-a-GCST90086053	Cardiovascular disease || id:ebi-a-GCST90086053	exposure	Simple mode	3	0.253161	0.161606	0.257728	-0.0635864	0.569908	1.28809	0.938393	1.7681
1185	LDLR	ebi-a-GCST90086053	Cardiovascular disease || id:ebi-a-GCST90086053	exposure	Weighted mode	3	0.0844682	0.0864133	0.431412	-0.0849019	0.253838	1.08814	0.918602	1.28896
1186	LDLRAP1	ebi-a-GCST90086053	Cardiovascular disease || id:ebi-a-GCST90086053	exposure	MR Egger	75	-0.0135037	0.0357421	0.706668	-0.0835583	0.0565508	0.986587	0.919837	1.05818
1187	LDLRAP1	ebi-a-GCST90086053	Cardiovascular disease || id:ebi-a-GCST90086053	exposure	Weighted median	75	-0.0204167	0.0374446	0.585581	-0.0938081	0.0529747	0.97979	0.910457	1.0544
1188	LDLRAP1	ebi-a-GCST90086053	Cardiovascular disease || id:ebi-a-GCST90086053	exposure	Inverse variance weighted	75	-0.0369137	0.0219469	0.0925773	-0.0799296	0.00610219	0.963759	0.923181	1.00612
1189	LDLRAP1	ebi-a-GCST90086053	Cardiovascular disease || id:ebi-a-GCST90086053	exposure	Simple mode	75	-0.159368	0.0622623	0.0125199	-0.281402	-0.0373339	0.852682	0.754725	0.963354
1190	LDLRAP1	ebi-a-GCST90086053	Cardiovascular disease || id:ebi-a-GCST90086053	exposure	Weighted mode	75	-0.020153	0.0344029	0.559796	-0.0875827	0.0472767	0.980049	0.916143	1.04841
1191	LGMN	ebi-a-GCST90086053	Cardiovascular disease || id:ebi-a-GCST90086053	exposure	MR Egger	25	-0.0680165	0.131023	0.608637	-0.324822	0.188789	0.934245	0.722656	1.20779
1192	LGMN	ebi-a-GCST90086053	Cardiovascular disease || id:ebi-a-GCST90086053	exposure	Weighted median	25	0.177951	0.0834878	0.0330508	0.0143152	0.341587	1.19477	1.01442	1.40718
1193	LGMN	ebi-a-GCST90086053	Cardiovascular disease || id:ebi-a-GCST90086053	exposure	Inverse variance weighted	25	0.194883	0.0568264	0.000604813	0.0835033	0.306263	1.21517	1.08709	1.35834
1194	LGMN	ebi-a-GCST90086053	Cardiovascular disease || id:ebi-a-GCST90086053	exposure	Simple mode	25	0.45777	0.157686	0.00780407	0.148706	0.766835	1.58055	1.16033	2.15294
1195	LGMN	ebi-a-GCST90086053	Cardiovascular disease || id:ebi-a-GCST90086053	exposure	Weighted mode	25	0.104682	0.126127	0.414733	-0.142527	0.351892	1.11036	0.867164	1.42175
1196	LIPA	ebi-a-GCST90086053	Cardiovascular disease || id:ebi-a-GCST90086053	exposure	MR Egger	168	0.0631597	0.0181867	0.000656728	0.0275138	0.0988056	1.0652	1.0279	1.10385
1197	LIPA	ebi-a-GCST90086053	Cardiovascular disease || id:ebi-a-GCST90086053	exposure	Weighted median	168	0.0681635	0.0180809	0.000163299	0.032725	0.103602	1.07054	1.03327	1.10916
1198	LIPA	ebi-a-GCST90086053	Cardiovascular disease || id:ebi-a-GCST90086053	exposure	Inverse variance weighted	168	0.0574358	0.0110112	1.82686e-07	0.0358539	0.0790177	1.05912	1.0365	1.08222
1199	LIPA	ebi-a-GCST90086053	Cardiovascular disease || id:ebi-a-GCST90086053	exposure	Simple mode	168	0.0328001	0.0352736	0.353776	-0.0363361	0.101936	1.03334	0.964316	1.10731
1200	LIPA	ebi-a-GCST90086053	Cardiovascular disease || id:ebi-a-GCST90086053	exposure	Weighted mode	168	0.0729261	0.0199233	0.000337568	0.0338764	0.111976	1.07565	1.03446	1.11849
1201	LIPC	ebi-a-GCST90086053	Cardiovascular disease || id:ebi-a-GCST90086053	exposure	MR Egger	32	-0.0954736	0.0621558	0.13501	-0.217299	0.0263518	0.908942	0.804689	1.0267
1202	LIPC	ebi-a-GCST90086053	Cardiovascular disease || id:ebi-a-GCST90086053	exposure	Weighted median	32	-0.0435478	0.0541729	0.421474	-0.149727	0.0626311	0.957387	0.860943	1.06463
1203	LIPC	ebi-a-GCST90086053	Cardiovascular disease || id:ebi-a-GCST90086053	exposure	Inverse variance weighted	32	-0.0676723	0.0365332	0.063975	-0.139277	0.00393264	0.934567	0.869987	1.00394
1204	LIPC	ebi-a-GCST90086053	Cardiovascular disease || id:ebi-a-GCST90086053	exposure	Simple mode	32	0.0279846	0.0889765	0.755236	-0.146409	0.202379	1.02838	0.863804	1.22431
1205	LIPC	ebi-a-GCST90086053	Cardiovascular disease || id:ebi-a-GCST90086053	exposure	Weighted mode	32	-0.0382847	0.05375	0.481623	-0.143635	0.0670654	0.962439	0.866204	1.06937
1206	LIPE	ebi-a-GCST90086053	Cardiovascular disease || id:ebi-a-GCST90086053	exposure	MR Egger	3	0.228381	0.376698	0.653031	-0.509947	0.966709	1.25656	0.600527	2.62928
1207	LIPE	ebi-a-GCST90086053	Cardiovascular disease || id:ebi-a-GCST90086053	exposure	Weighted median	3	-0.181154	0.16913	0.284127	-0.512648	0.15034	0.834307	0.598908	1.16223
1208	LIPE	ebi-a-GCST90086053	Cardiovascular disease || id:ebi-a-GCST90086053	exposure	Inverse variance weighted	3	-0.265681	0.165947	0.109377	-0.590938	0.0595753	0.766684	0.553808	1.06139
1209	LIPE	ebi-a-GCST90086053	Cardiovascular disease || id:ebi-a-GCST90086053	exposure	Simple mode	3	-0.189227	0.233634	0.503025	-0.64715	0.268696	0.827598	0.523536	1.30826
1210	LIPE	ebi-a-GCST90086053	Cardiovascular disease || id:ebi-a-GCST90086053	exposure	Weighted mode	3	-0.158631	0.173655	0.457418	-0.498995	0.181733	0.853311	0.607141	1.19929
1211	LIPH	ebi-a-GCST90086053	Cardiovascular disease || id:ebi-a-GCST90086053	exposure	MR Egger	3	-0.418954	0.648466	0.63483	-1.68995	0.852039	0.657734	0.184529	2.34442
1212	LIPH	ebi-a-GCST90086053	Cardiovascular disease || id:ebi-a-GCST90086053	exposure	Weighted median	3	-0.00975936	0.144084	0.945997	-0.292163	0.272645	0.990288	0.746646	1.31343
1213	LIPH	ebi-a-GCST90086053	Cardiovascular disease || id:ebi-a-GCST90086053	exposure	Inverse variance weighted	3	-0.0332127	0.214019	0.876675	-0.452689	0.386264	0.967333	0.635916	1.47147
1214	LIPH	ebi-a-GCST90086053	Cardiovascular disease || id:ebi-a-GCST90086053	exposure	Simple mode	3	0.120358	0.170683	0.553774	-0.214181	0.454897	1.1279	0.807203	1.57601
1215	LIPH	ebi-a-GCST90086053	Cardiovascular disease || id:ebi-a-GCST90086053	exposure	Weighted mode	3	-0.0202995	0.139397	0.89757	-0.293518	0.252919	0.979905	0.745636	1.28778
1216	LPCAT1	ebi-a-GCST90086053	Cardiovascular disease || id:ebi-a-GCST90086053	exposure	MR Egger	23	-0.0510908	0.185652	0.785855	-0.414968	0.312787	0.950192	0.660361	1.36723
1217	LPCAT1	ebi-a-GCST90086053	Cardiovascular disease || id:ebi-a-GCST90086053	exposure	Weighted median	23	-0.00180324	0.0922471	0.984404	-0.182607	0.179001	0.998198	0.833095	1.19602
1218	LPCAT1	ebi-a-GCST90086053	Cardiovascular disease || id:ebi-a-GCST90086053	exposure	Inverse variance weighted	23	-0.0197607	0.0653776	0.762458	-0.147901	0.108379	0.980433	0.862517	1.11447
1219	LPCAT1	ebi-a-GCST90086053	Cardiovascular disease || id:ebi-a-GCST90086053	exposure	Simple mode	23	-0.0215855	0.140038	0.878904	-0.29606	0.252889	0.978646	0.743743	1.28774
1220	LPCAT1	ebi-a-GCST90086053	Cardiovascular disease || id:ebi-a-GCST90086053	exposure	Weighted mode	23	-0.0132087	0.118264	0.912084	-0.245007	0.218589	0.986878	0.782699	1.24432
1221	LPCAT2	ebi-a-GCST90086053	Cardiovascular disease || id:ebi-a-GCST90086053	exposure	MR Egger	118	0.0321582	0.02316	0.167638	-0.0132354	0.0775518	1.03268	0.986852	1.08064
1222	LPCAT2	ebi-a-GCST90086053	Cardiovascular disease || id:ebi-a-GCST90086053	exposure	Weighted median	118	0.0251371	0.0222257	0.258058	-0.0184253	0.0686994	1.02546	0.981743	1.07111
1223	LPCAT2	ebi-a-GCST90086053	Cardiovascular disease || id:ebi-a-GCST90086053	exposure	Inverse variance weighted	118	0.028442	0.0135376	0.0356441	0.00190832	0.0549757	1.02885	1.00191	1.05651
1224	LPCAT2	ebi-a-GCST90086053	Cardiovascular disease || id:ebi-a-GCST90086053	exposure	Simple mode	118	-0.0306054	0.0376554	0.417997	-0.10441	0.0431992	0.969858	0.900856	1.04415
1225	LPCAT2	ebi-a-GCST90086053	Cardiovascular disease || id:ebi-a-GCST90086053	exposure	Weighted mode	118	0.0118806	0.0204403	0.562201	-0.0281824	0.0519435	1.01195	0.972211	1.05332
1226	LPCAT4	ebi-a-GCST90086053	Cardiovascular disease || id:ebi-a-GCST90086053	exposure	MR Egger	10	0.0125052	0.429961	0.97751	-0.830218	0.855228	1.01258	0.435954	2.35191
1227	LPCAT4	ebi-a-GCST90086053	Cardiovascular disease || id:ebi-a-GCST90086053	exposure	Weighted median	10	-0.182232	0.143345	0.20363	-0.463189	0.098725	0.833408	0.629274	1.10376
1228	LPCAT4	ebi-a-GCST90086053	Cardiovascular disease || id:ebi-a-GCST90086053	exposure	Inverse variance weighted	10	-0.183266	0.108268	0.090509	-0.395471	0.0289379	0.832546	0.673363	1.02936
1229	LPCAT4	ebi-a-GCST90086053	Cardiovascular disease || id:ebi-a-GCST90086053	exposure	Simple mode	10	-0.185185	0.19538	0.367973	-0.56813	0.197759	0.83095	0.566584	1.21867
1230	LPCAT4	ebi-a-GCST90086053	Cardiovascular disease || id:ebi-a-GCST90086053	exposure	Weighted mode	10	-0.14874	0.160084	0.377068	-0.462505	0.165026	0.861794	0.629704	1.17942
1231	LPGAT1	ebi-a-GCST90086053	Cardiovascular disease || id:ebi-a-GCST90086053	exposure	MR Egger	45	0.1222	0.0588695	0.0439284	0.00681603	0.237584	1.12998	1.00684	1.26818
1232	LPGAT1	ebi-a-GCST90086053	Cardiovascular disease || id:ebi-a-GCST90086053	exposure	Weighted median	45	0.0466079	0.045644	0.307199	-0.0428544	0.13607	1.04771	0.958051	1.14576
1233	LPGAT1	ebi-a-GCST90086053	Cardiovascular disease || id:ebi-a-GCST90086053	exposure	Inverse variance weighted	45	0.0305296	0.0311909	0.327679	-0.0306045	0.0916637	1.031	0.969859	1.096
1234	LPGAT1	ebi-a-GCST90086053	Cardiovascular disease || id:ebi-a-GCST90086053	exposure	Simple mode	45	-0.0028924	0.0787336	0.970861	-0.15721	0.151425	0.997112	0.854524	1.16349
1235	LPGAT1	ebi-a-GCST90086053	Cardiovascular disease || id:ebi-a-GCST90086053	exposure	Weighted mode	45	0.0260565	0.0497348	0.602971	-0.0714237	0.123537	1.0264	0.931067	1.13149
1236	LPIN1	ebi-a-GCST90086053	Cardiovascular disease || id:ebi-a-GCST90086053	exposure	MR Egger	77	-0.00483509	0.0282709	0.864663	-0.060246	0.0505758	0.995177	0.941533	1.05188
1237	LPIN1	ebi-a-GCST90086053	Cardiovascular disease || id:ebi-a-GCST90086053	exposure	Weighted median	77	-0.00183586	0.0251793	0.941877	-0.0511872	0.0475155	0.998166	0.950101	1.04866
1238	LPIN1	ebi-a-GCST90086053	Cardiovascular disease || id:ebi-a-GCST90086053	exposure	Inverse variance weighted	77	0.0146568	0.0168734	0.385047	-0.0184151	0.0477288	1.01476	0.981753	1.04889
1239	LPIN1	ebi-a-GCST90086053	Cardiovascular disease || id:ebi-a-GCST90086053	exposure	Simple mode	77	0.0102012	0.0434897	0.815176	-0.0750386	0.095441	1.01025	0.927708	1.10014
1240	LPIN1	ebi-a-GCST90086053	Cardiovascular disease || id:ebi-a-GCST90086053	exposure	Weighted mode	77	0.00465066	0.0289387	0.87275	-0.0520692	0.0613705	1.00466	0.949263	1.06329
1241	LPIN2	ebi-a-GCST90086053	Cardiovascular disease || id:ebi-a-GCST90086053	exposure	MR Egger	122	-0.0176183	0.0276408	0.525078	-0.0717941	0.0365576	0.982536	0.930722	1.03723
1242	LPIN2	ebi-a-GCST90086053	Cardiovascular disease || id:ebi-a-GCST90086053	exposure	Weighted median	122	0.00569766	0.0242711	0.814402	-0.0418736	0.0532689	1.00571	0.958991	1.05471
1243	LPIN2	ebi-a-GCST90086053	Cardiovascular disease || id:ebi-a-GCST90086053	exposure	Inverse variance weighted	122	0.00566309	0.0157308	0.718848	-0.0251694	0.0364955	1.00568	0.975145	1.03717
1244	LPIN2	ebi-a-GCST90086053	Cardiovascular disease || id:ebi-a-GCST90086053	exposure	Simple mode	122	-0.027561	0.0466096	0.555412	-0.118916	0.0637939	0.972815	0.887882	1.06587
1245	LPIN2	ebi-a-GCST90086053	Cardiovascular disease || id:ebi-a-GCST90086053	exposure	Weighted mode	122	-0.00280624	0.02371	0.905981	-0.0492777	0.0436653	0.997198	0.951917	1.04463
1246	LPIN3	ebi-a-GCST90086053	Cardiovascular disease || id:ebi-a-GCST90086053	exposure	Wald ratio	1	0.634344	0.415376	0.126722	-0.179793	1.44848	1.88578	0.835443	4.25664
1247	LPL	ebi-a-GCST90086053	Cardiovascular disease || id:ebi-a-GCST90086053	exposure	MR Egger	84	-0.0273822	0.0409329	0.505405	-0.107611	0.0528464	0.972989	0.897977	1.05427
1248	LPL	ebi-a-GCST90086053	Cardiovascular disease || id:ebi-a-GCST90086053	exposure	Weighted median	84	-0.0318197	0.0351887	0.365858	-0.10079	0.0371502	0.968681	0.904123	1.03785
1249	LPL	ebi-a-GCST90086053	Cardiovascular disease || id:ebi-a-GCST90086053	exposure	Inverse variance weighted	84	-0.0623641	0.0231841	0.00714634	-0.107805	-0.0169232	0.939541	0.897803	0.983219
1250	LPL	ebi-a-GCST90086053	Cardiovascular disease || id:ebi-a-GCST90086053	exposure	Simple mode	84	-0.0623052	0.0667751	0.353495	-0.193185	0.068574	0.939596	0.82433	1.07098
1251	LPL	ebi-a-GCST90086053	Cardiovascular disease || id:ebi-a-GCST90086053	exposure	Weighted mode	84	-0.039007	0.0357053	0.277788	-0.108989	0.0309754	0.961744	0.89674	1.03146
1252	LRP1	ebi-a-GCST90086053	Cardiovascular disease || id:ebi-a-GCST90086053	exposure	Inverse variance weighted	2	0.187458	0.258497	0.468338	-0.319196	0.694113	1.20618	0.726733	2.00193
1253	LRPAP1	ebi-a-GCST90086053	Cardiovascular disease || id:ebi-a-GCST90086053	exposure	MR Egger	18	-0.0912546	0.191533	0.6402	-0.46666	0.284151	0.912785	0.627093	1.32863
1254	LRPAP1	ebi-a-GCST90086053	Cardiovascular disease || id:ebi-a-GCST90086053	exposure	Weighted median	18	-0.238902	0.103519	0.0210094	-0.441799	-0.0360054	0.787492	0.642879	0.964635
1255	LRPAP1	ebi-a-GCST90086053	Cardiovascular disease || id:ebi-a-GCST90086053	exposure	Inverse variance weighted	18	-0.147316	0.0789753	0.0621328	-0.302108	0.00747526	0.863021	0.739258	1.0075
1256	LRPAP1	ebi-a-GCST90086053	Cardiovascular disease || id:ebi-a-GCST90086053	exposure	Simple mode	18	-0.251924	0.174737	0.167547	-0.594409	0.0905611	0.777304	0.551888	1.09479
1257	LRPAP1	ebi-a-GCST90086053	Cardiovascular disease || id:ebi-a-GCST90086053	exposure	Weighted mode	18	-0.267437	0.176294	0.147644	-0.612973	0.0780998	0.765339	0.541738	1.08123
1258	LSS	ebi-a-GCST90086053	Cardiovascular disease || id:ebi-a-GCST90086053	exposure	MR Egger	61	-0.0209115	0.0283446	0.463584	-0.0764669	0.0346439	0.979306	0.926384	1.03525
1259	LSS	ebi-a-GCST90086053	Cardiovascular disease || id:ebi-a-GCST90086053	exposure	Weighted median	61	-0.0124891	0.0221911	0.573573	-0.0559835	0.0310054	0.987589	0.945555	1.03149
1260	LSS	ebi-a-GCST90086053	Cardiovascular disease || id:ebi-a-GCST90086053	exposure	Inverse variance weighted	61	-0.0111234	0.0157842	0.480984	-0.0420604	0.0198135	0.988938	0.958812	1.02001
1261	LSS	ebi-a-GCST90086053	Cardiovascular disease || id:ebi-a-GCST90086053	exposure	Simple mode	61	-0.0272324	0.0385935	0.483153	-0.102876	0.0484107	0.973135	0.902239	1.0496
1262	LSS	ebi-a-GCST90086053	Cardiovascular disease || id:ebi-a-GCST90086053	exposure	Weighted mode	61	-0.012783	0.0247018	0.606716	-0.0611985	0.0356326	0.987298	0.940636	1.03628
1263	LTA4H	ebi-a-GCST90086053	Cardiovascular disease || id:ebi-a-GCST90086053	exposure	MR Egger	152	0.00938978	0.0180143	0.602967	-0.0259182	0.0446977	1.00943	0.974415	1.04571
1264	LTA4H	ebi-a-GCST90086053	Cardiovascular disease || id:ebi-a-GCST90086053	exposure	Weighted median	152	-0.000559843	0.0181475	0.975389	-0.0361289	0.0350092	0.99944	0.964516	1.03563
1265	LTA4H	ebi-a-GCST90086053	Cardiovascular disease || id:ebi-a-GCST90086053	exposure	Inverse variance weighted	152	-0.00785279	0.0117733	0.504773	-0.0309285	0.0152229	0.992178	0.969545	1.01534
1266	LTA4H	ebi-a-GCST90086053	Cardiovascular disease || id:ebi-a-GCST90086053	exposure	Simple mode	152	-0.00713716	0.0294128	0.808602	-0.0647862	0.0505118	0.992888	0.937268	1.05181
1267	LTA4H	ebi-a-GCST90086053	Cardiovascular disease || id:ebi-a-GCST90086053	exposure	Weighted mode	152	0.00295159	0.0175232	0.866463	-0.0313939	0.0372971	1.00296	0.969094	1.038
1268	MAPKAPK2	ebi-a-GCST90086053	Cardiovascular disease || id:ebi-a-GCST90086053	exposure	MR Egger	7	0.177663	0.39503	0.671721	-0.596596	0.951922	1.19442	0.550683	2.59068
1269	MAPKAPK2	ebi-a-GCST90086053	Cardiovascular disease || id:ebi-a-GCST90086053	exposure	Weighted median	7	0.0975803	0.10316	0.344191	-0.104612	0.299773	1.1025	0.900674	1.34955
1270	MAPKAPK2	ebi-a-GCST90086053	Cardiovascular disease || id:ebi-a-GCST90086053	exposure	Inverse variance weighted	7	0.0742404	0.0827212	0.369464	-0.0878932	0.236374	1.07707	0.915859	1.26665
1271	MAPKAPK2	ebi-a-GCST90086053	Cardiovascular disease || id:ebi-a-GCST90086053	exposure	Simple mode	7	0.085881	0.152597	0.593963	-0.213209	0.384971	1.08968	0.807987	1.46957
1272	MAPKAPK2	ebi-a-GCST90086053	Cardiovascular disease || id:ebi-a-GCST90086053	exposure	Weighted mode	7	0.0927369	0.131129	0.505955	-0.164275	0.349749	1.09717	0.848509	1.41871
1273	MBOAT1	ebi-a-GCST90086053	Cardiovascular disease || id:ebi-a-GCST90086053	exposure	MR Egger	52	0.0925579	0.0524352	0.0836392	-0.0102151	0.195331	1.09698	0.989837	1.21571
1274	MBOAT1	ebi-a-GCST90086053	Cardiovascular disease || id:ebi-a-GCST90086053	exposure	Weighted median	52	0.107726	0.043103	0.0124449	0.0232442	0.192208	1.11374	1.02352	1.21192
1275	MBOAT1	ebi-a-GCST90086053	Cardiovascular disease || id:ebi-a-GCST90086053	exposure	Inverse variance weighted	52	0.115607	0.0287757	5.88141e-05	0.0592065	0.172007	1.12255	1.06099	1.18769
1276	MBOAT1	ebi-a-GCST90086053	Cardiovascular disease || id:ebi-a-GCST90086053	exposure	Simple mode	52	0.0725583	0.084831	0.396371	-0.0937106	0.238827	1.07526	0.910546	1.26976
1277	MBOAT1	ebi-a-GCST90086053	Cardiovascular disease || id:ebi-a-GCST90086053	exposure	Weighted mode	52	0.1035	0.0480869	0.036124	0.00925004	0.197751	1.10905	1.00929	1.21866
1278	MBOAT2	ebi-a-GCST90086053	Cardiovascular disease || id:ebi-a-GCST90086053	exposure	MR Egger	13	0.0379549	0.121188	0.759995	-0.199574	0.275484	1.03868	0.819079	1.31717
1279	MBOAT2	ebi-a-GCST90086053	Cardiovascular disease || id:ebi-a-GCST90086053	exposure	Weighted median	13	0.0470672	0.0795004	0.553826	-0.108754	0.202888	1.04819	0.896951	1.22494
1280	MBOAT2	ebi-a-GCST90086053	Cardiovascular disease || id:ebi-a-GCST90086053	exposure	Inverse variance weighted	13	0.0101683	0.0639896	0.873744	-0.115251	0.135588	1.01022	0.891142	1.14521
1281	MBOAT2	ebi-a-GCST90086053	Cardiovascular disease || id:ebi-a-GCST90086053	exposure	Simple mode	13	0.0692489	0.106516	0.527861	-0.139523	0.27802	1.0717	0.869773	1.32051
1282	MBOAT2	ebi-a-GCST90086053	Cardiovascular disease || id:ebi-a-GCST90086053	exposure	Weighted mode	13	0.0618732	0.093036	0.518599	-0.120477	0.244224	1.06383	0.886497	1.27663
1283	MBOAT7	ebi-a-GCST90086053	Cardiovascular disease || id:ebi-a-GCST90086053	exposure	MR Egger	17	0.334266	0.277433	0.246926	-0.209503	0.878036	1.39692	0.810987	2.40617
[truncated: 1,224 more rows]

## Sheet: Table S7
Table S7. MR analysis results of 609 genes and finn-b-I9_CVD cohort.
[truncated: 2,508 more rows]

## Sheet: Table S8
Table S8. Colocalization analysis results of 54 genes and ebi-a-GCST90038595 cohort.
[truncated: 54 more rows]

[truncated: 2 more sheets: Table S9, Table S10]
